# Supplementary material for: Automated Baseline-Correction and Signal-Detection Algorithms with Web-Based Implementation for Thermal Liquid Biopsy Data Analysis
Source: Cancers (Basel). 2025 Dec 24;18(1):60. doi: 10.3390/cancers18010060 (PMC12785043; doi:10.3390/cancers18010060)
Supplement: Supplementary file 1 [file cancers-18-00060-s001.zip › Table S1.xlsx]

## Sheet: Sheet1
T1	1	T2	2	T3	3	T4	4	T5	5	T6	6
20.0002	0.0899742	20.0042	-1.10762	20.0042	-0.924831	20.0001	0.068136	20.0003	0.127279	20.0042	-0.905024
20.0325	-0.0816733	20.0179	1.28142	20.018	1.08198	20.0325	-0.0585108	20.0326	-0.0881429	20.0179	0.917385
20.0854	-0.0622706	20.0349	0.347383	20.035	0.301936	20.0853	-0.0694794	20.0854	-0.0893461	20.0349	0.720424
20.1537	0.0106867	20.0525	-1.69947	20.0526	-1.40042	20.1536	-0.0543597	20.169	0.0378155	20.0525	-0.724193
20.2511	0.148834	20.0702	-1.98256	20.0703	-1.62781	20.2338	-0.00723638	20.2512	0.141402	20.0702	-1.72956
20.3412	0.182299	20.0879	-1.49646	20.0879	-1.21904	20.3227	-0.0413936	20.3414	0.180984	20.0878	-1.68091
20.4367	0.125453	20.1055	-1.09206	20.1056	-1.30186	20.4173	-0.148608	20.4369	0.12868	20.1055	-1.28195
20.5352	0.135075	20.1231	-0.861234	20.1231	-0.992113	20.5154	-0.284888	20.5553	0.0919216	20.1231	-0.957231
20.6348	0.0368384	20.1407	-0.73056	20.1407	-0.819683	20.6149	-0.438334	20.6549	-0.00509034	20.1406	-0.775667
20.7342	-0.0720633	20.1582	-0.624938	20.1582	-0.694617	20.7144	-0.603421	20.7541	-0.109402	20.1582	-0.656669
20.8323	-0.178168	20.1757	-0.53276	20.1758	-0.588021	20.8128	-0.769157	20.8713	-0.213095	20.1757	-0.56083
20.9286	-0.269576	20.1932	-0.452699	20.1932	-0.495701	20.9095	-0.938291	20.9666	-0.3106	20.1931	-0.477479
21.0225	-0.35404	20.2106	-0.385157	20.2107	-0.41725	21.0039	-1.09304	21.0596	-0.396183	20.2106	-0.4048
21.1141	-0.426617	20.228	-0.328425	20.2281	-0.351698	21.0959	-1.22734	21.1502	-0.469111	20.228	-0.342861
21.2035	-0.485739	20.2454	-0.281311	20.2455	-0.297236	21.1856	-1.34057	21.2386	-0.52792	20.2453	-0.290918
21.2906	-0.530485	20.2628	-0.242089	20.2628	-0.25204	21.2732	-1.42904	21.325	-0.569962	20.2627	-0.247524
21.376	-0.556234	20.2801	-0.209906	20.2801	-0.214647	21.3589	-1.49082	21.4097	-0.591984	20.28	-0.211344
21.4599	-0.557392	20.2974	-0.183318	20.2975	-0.184051	21.443	-1.52002	21.4931	-0.588232	20.2974	-0.181377
21.5426	-0.547997	20.3147	-0.160952	20.3148	-0.158433	21.5259	-1.5238	21.5754	-0.571091	20.3147	-0.156713
21.6245	-0.545628	20.332	-0.141616	20.3321	-0.13622	21.6079	-1.5182	21.657	-0.554027	20.3319	-0.136237
21.7059	-0.538162	20.3493	-0.125155	20.3493	-0.117277	21.6893	-1.50609	21.7382	-0.577087	20.3492	-0.11787
21.787	-0.51236	20.3665	-0.115294	20.3666	-0.106136	21.7867	-1.465	21.8193	-0.5491	20.3665	-0.101623
21.8681	-0.481103	20.3838	-0.120813	20.3838	-0.109084	21.8677	-1.42163	21.9003	-0.510739	20.3837	-0.0902196
21.9492	-0.451762	20.401	-0.118878	20.4011	-0.106956	21.9488	-1.37661	21.9816	-0.472739	20.4009	-0.0936826
22.0306	-0.428111	20.4182	-0.113229	20.4183	-0.102027	22.0302	-1.34113	22.0631	-0.446094	20.4182	-0.0952808
22.1123	-0.407917	20.4354	-0.111574	20.4355	-0.0995433	22.1151	-1.30908	22.1449	-0.426193	20.4353	-0.0923351
22.1943	-0.390703	20.4526	-0.113741	20.4527	-0.100221	22.1971	-1.28186	22.227	-0.409943	20.4525	-0.089913
22.2766	-0.376319	20.4698	-0.117414	20.4699	-0.103455	22.2795	-1.26062	22.3095	-0.396633	20.4697	-0.0902703
22.3592	-0.366046	20.487	-0.121822	20.487	-0.107814	22.3621	-1.24481	22.3922	-0.387127	20.4869	-0.0932364
22.4422	-0.358646	20.5042	-0.127571	20.5042	-0.113522	22.445	-1.23326	22.4752	-0.380541	20.5041	-0.0978131
22.5253	-0.35432	20.5214	-0.133935	20.5214	-0.119474	22.5282	-1.22501	22.5585	-0.378068	20.5212	-0.102658
22.6086	-0.353258	20.5385	-0.140709	20.5385	-0.126451	22.6115	-1.2208	22.6419	-0.379834	20.5384	-0.108498
22.6921	-0.356755	20.5557	-0.147872	20.5557	-0.134186	22.6951	-1.21926	22.7288	-0.387204	20.5556	-0.115197
22.7757	-0.36071	20.5728	-0.156221	20.5728	-0.142182	22.7787	-1.21939	22.8124	-0.389504	20.5727	-0.122171
22.8761	-0.36442	20.59	-0.164119	20.59	-0.150261	22.8624	-1.22039	22.8961	-0.390933	20.5899	-0.129317
22.9599	-0.367506	20.6071	-0.172538	20.6071	-0.158683	22.9461	-1.22147	22.9799	-0.391868	20.607	-0.136931
23.0436	-0.369978	20.6242	-0.181203	20.6243	-0.167411	23.0298	-1.22283	23.0636	-0.393118	20.6241	-0.144979
23.1273	-0.371444	20.6414	-0.189981	20.6414	-0.176022	23.1135	-1.22414	23.1473	-0.395033	20.6413	-0.152888
23.211	-0.373092	20.6585	-0.198535	20.6585	-0.185039	23.1972	-1.22516	23.2309	-0.395797	20.6584	-0.161078
23.2947	-0.373634	20.6756	-0.207155	20.6757	-0.193965	23.2808	-1.22592	23.3146	-0.396621	20.6755	-0.169412
23.3782	-0.374354	20.6928	-0.215857	20.6928	-0.202453	23.3644	-1.2261	23.3981	-0.397431	20.6927	-0.177804
23.4618	-0.374697	20.7099	-0.22416	20.7099	-0.210946	23.448	-1.22604	23.4817	-0.398022	20.7098	-0.185805
23.5453	-0.374588	20.727	-0.232352	20.727	-0.219447	23.5315	-1.22527	23.5651	-0.397958	20.7269	-0.193878
23.6288	-0.374463	20.7441	-0.240598	20.7441	-0.227783	23.6149	-1.22408	23.6486	-0.39807	20.744	-0.20195
23.7122	-0.373887	20.7613	-0.248636	20.7613	-0.235999	23.6984	-1.22247	23.732	-0.397747	20.7611	-0.210007
23.7956	-0.37305	20.7784	-0.256658	20.7784	-0.244035	23.7818	-1.22061	23.8154	-0.397597	20.7782	-0.217691
23.879	-0.372092	20.7955	-0.264141	20.7955	-0.251622	23.8651	-1.21934	23.8988	-0.397858	20.7954	-0.225614
23.9623	-0.371147	20.8126	-0.271663	20.8126	-0.259146	23.9485	-1.21765	23.9821	-0.396911	20.8125	-0.233325
24.0457	-0.370181	20.8297	-0.278815	20.8297	-0.266463	24.0319	-1.2152	24.0655	-0.395596	20.8296	-0.240969
24.129	-0.369161	20.8468	-0.285714	20.8468	-0.273749	24.1152	-1.21274	24.1489	-0.394133	20.8467	-0.248434
24.2124	-0.368372	20.8639	-0.292446	20.8639	-0.28037	24.1986	-1.21027	24.2322	-0.392407	20.8638	-0.255733
24.2958	-0.366832	20.881	-0.299189	20.881	-0.287119	24.2986	-1.20678	24.3323	-0.390573	20.8809	-0.262854
24.3791	-0.365844	20.8982	-0.305514	20.8982	-0.293484	24.382	-1.20415	24.4156	-0.389414	20.898	-0.269503
24.4625	-0.364333	20.9153	-0.311734	20.9153	-0.299666	24.4653	-1.20089	24.499	-0.387667	20.9151	-0.276167
24.5459	-0.363427	20.9324	-0.31783	20.9324	-0.305573	24.5487	-1.19646	24.5824	-0.386613	20.9322	-0.282543
24.6293	-0.362931	20.9495	-0.323653	20.9495	-0.311025	24.6321	-1.19355	24.6657	-0.385669	20.9493	-0.288735
24.7127	-0.362141	20.9666	-0.329154	20.9666	-0.316602	24.7155	-1.19276	24.7491	-0.385247	20.9664	-0.294533
24.7961	-0.361425	20.9837	-0.334625	20.9837	-0.321914	24.7989	-1.19264	24.8325	-0.384509	20.9836	-0.300266
24.8794	-0.360794	21.0008	-0.339662	21.0008	-0.326931	24.8822	-1.19298	24.9159	-0.3839	21.0007	-0.30565
24.9628	-0.360883	21.0179	-0.344592	21.0179	-0.331721	24.9656	-1.19349	24.9993	-0.383627	21.0177	-0.310769
25.0462	-0.36087	21.035	-0.349082	21.035	-0.336478	25.049	-1.19371	25.0827	-0.383338	21.0348	-0.315685
25.1296	-0.366679	21.0521	-0.353524	21.0521	-0.340743	25.1324	-1.19356	25.1661	-0.383159	21.052	-0.320481
25.2129	-0.367823	21.0692	-0.357651	21.0692	-0.345029	25.2157	-1.19306	25.2494	-0.382722	21.069	-0.324865
25.2963	-0.369148	21.0863	-0.361771	21.0863	-0.349201	25.2991	-1.19205	25.3328	-0.38257	21.0861	-0.329122
25.3797	-0.369839	21.1034	-0.36559	21.1034	-0.353116	25.3825	-1.19095	25.4162	-0.382635	21.1032	-0.333022
25.463	-0.36963	21.1205	-0.369206	21.1205	-0.356753	25.4659	-1.18955	25.4996	-0.382037	21.1203	-0.336886
25.5464	-0.369297	21.1376	-0.372667	21.1375	-0.360303	25.5493	-1.18835	25.5829	-0.381702	21.1374	-0.340402
25.6298	-0.368566	21.1547	-0.375892	21.1546	-0.363704	25.6326	-1.18715	25.6696	-0.381144	21.1545	-0.343802
25.7132	-0.367868	21.1717	-0.379104	21.1717	-0.366851	25.716	-1.186	25.753	-0.380618	21.1716	-0.346871
25.7965	-0.366655	21.1888	-0.38219	21.1888	-0.369762	25.7994	-1.18525	25.8364	-0.379722	21.1887	-0.350008
25.8799	-0.365713	21.2059	-0.385084	21.2059	-0.372627	25.8827	-1.18423	25.9197	-0.37918	21.2058	-0.352956
25.9632	-0.364849	21.223	-0.387798	21.223	-0.375373	25.9661	-1.18336	26.0064	-0.378414	21.2229	-0.355722
26.0466	-0.364184	21.2401	-0.390599	21.2401	-0.378066	26.0495	-1.18239	26.0898	-0.377991	21.24	-0.35844
26.13	-0.363403	21.2572	-0.393146	21.2572	-0.380453	26.1328	-1.18145	26.1765	-0.377353	21.2571	-0.361227
26.2133	-0.362879	21.2743	-0.395683	21.2743	-0.382902	26.2162	-1.18075	26.2598	-0.377284	21.2742	-0.363717
26.2967	-0.36229	21.2914	-0.398068	21.2914	-0.385188	26.2995	-1.17998	26.3432	-0.377348	21.2913	-0.366166
26.3801	-0.362074	21.3085	-0.400345	21.3085	-0.387346	26.3829	-1.17936	26.4265	-0.377223	21.3084	-0.368602
26.4634	-0.361477	21.3256	-0.402464	21.3256	-0.389346	26.4662	-1.17878	26.5099	-0.377017	21.3254	-0.370835
26.5468	-0.360982	21.3427	-0.404519	21.3427	-0.391257	26.5496	-1.17827	26.5933	-0.3764	21.3425	-0.372999
26.6301	-0.360857	21.3598	-0.406321	21.3598	-0.393092	26.633	-1.17784	26.6799	-0.37618	21.3596	-0.375099
26.7135	-0.360658	21.3769	-0.408138	21.3769	-0.394848	26.7163	-1.17732	26.7633	-0.375999	21.3767	-0.377055
26.7969	-0.360389	21.394	-0.410017	21.394	-0.396657	26.7996	-1.17702	26.8467	-0.375865	21.3938	-0.379018
26.8969	-0.360612	21.4111	-0.41154	21.411	-0.398078	26.883	-1.17668	26.93	-0.375475	21.4109	-0.381014
26.9803	-0.360987	21.4282	-0.413144	21.4281	-0.399593	26.9697	-1.17631	27.0134	-0.374707	21.428	-0.382723
27.0636	-0.360975	21.4453	-0.414731	21.4452	-0.400993	27.053	-1.17594	27.0967	-0.37433	21.4451	-0.384406
27.147	-0.361003	21.4624	-0.416047	21.4623	-0.402265	27.1364	-1.17555	27.1801	-0.374278	21.4622	-0.386073
27.2303	-0.360954	21.4795	-0.417352	21.4794	-0.403491	27.2198	-1.17516	27.2634	-0.373999	21.4793	-0.387588
27.3137	-0.360829	21.4965	-0.418577	21.4965	-0.40475	27.3031	-1.17479	27.3468	-0.373665	21.4964	-0.389032
27.397	-0.360521	21.5136	-0.419619	21.5136	-0.405743	27.3864	-1.17397	27.4301	-0.373097	21.5135	-0.39048
27.4804	-0.360031	21.5308	-0.420785	21.5307	-0.406856	27.4698	-1.1732	27.5135	-0.372383	21.5306	-0.391783
27.5637	-0.35956	21.5479	-0.422029	21.5478	-0.407965	27.5531	-1.17249	27.5968	-0.371686	21.5477	-0.393038
27.6471	-0.358965	21.5649	-0.423118	21.5649	-0.408851	27.6365	-1.17209	27.6802	-0.371159	21.5648	-0.394316
27.7304	-0.358414	21.582	-0.424257	21.582	-0.409687	27.7198	-1.17188	27.7635	-0.371195	21.5819	-0.395402
27.8137	-0.357803	21.5992	-0.425297	21.5991	-0.410574	27.8032	-1.17163	27.8468	-0.370992	21.599	-0.396496
27.8971	-0.357386	21.6163	-0.426198	21.6162	-0.411269	27.8865	-1.17135	27.9302	-0.370864	21.6161	-0.39761
27.9804	-0.357139	21.6334	-0.427133	21.6333	-0.412023	27.9699	-1.1713	28.0135	-0.370811	21.6332	-0.398548
28.0671	-0.356923	21.6504	-0.428048	21.6504	-0.412735	28.0532	-1.17124	28.0969	-0.371365	21.6503	-0.399474
28.1504	-0.356862	21.6675	-0.428781	21.6675	-0.413243	28.1366	-1.17109	28.1802	-0.371036	21.6674	-0.400473
28.2338	-0.356969	21.6847	-0.429593	21.6846	-0.413854	28.2199	-1.17067	28.2636	-0.369089	21.6845	-0.401227
28.3171	-0.357166	21.7018	-0.430384	21.7017	-0.414461	28.3032	-1.17048	28.3469	-0.36815	21.7016	-0.402054
28.4038	-0.357219	21.7189	-0.43088	21.7188	-0.414939	28.3866	-1.17044	28.4303	-0.367766	21.7187	-0.402886
28.4871	-0.357044	21.736	-0.431397	21.7359	-0.415431	28.4699	-1.17025	28.5136	-0.367609	21.7358	-0.403583
28.5738	-0.356913	21.7531	-0.432066	21.753	-0.415907	28.5533	-1.1701	28.6136	-0.367317	21.7529	-0.404361
28.6572	-0.35655	21.7702	-0.432644	21.7701	-0.416119	28.6366	-1.16984	28.6969	-0.367185	21.77	-0.405105
28.7406	-0.356282	21.7873	-0.433142	21.7872	-0.41644	28.72	-1.16965	28.7803	-0.367308	21.7871	-0.405698
28.8239	-0.355978	21.8044	-0.433631	21.8043	-0.41682	28.8033	-1.16939	28.8636	-0.367172	21.8042	-0.406231
28.9073	-0.355708	21.8215	-0.433947	21.8214	-0.417118	28.8866	-1.16903	28.947	-0.366799	21.8213	-0.406766
28.9906	-0.355394	21.8386	-0.434391	21.8385	-0.417277	28.9699	-1.16865	29.0303	-0.366338	21.8384	-0.407169
29.0739	-0.355175	21.8557	-0.434815	21.8556	-0.417501	29.0533	-1.16824	29.1137	-0.366125	21.8555	-0.407558
29.1572	-0.35509	21.8728	-0.434919	21.8727	-0.417617	29.1366	-1.16791	29.197	-0.36567	21.8726	-0.407999
29.2406	-0.355239	21.8899	-0.435113	21.8898	-0.417819	29.22	-1.16769	29.2803	-0.365333	21.8897	-0.408282
29.3239	-0.355201	21.907	-0.435537	21.9069	-0.418011	29.3033	-1.16744	29.3637	-0.365124	21.9068	-0.408557
29.4072	-0.355042	21.9241	-0.435727	21.9241	-0.418074	29.3867	-1.1674	29.447	-0.364923	21.9239	-0.408838
29.4906	-0.354609	21.9412	-0.435888	21.9412	-0.418227	29.47	-1.16729	29.5304	-0.364802	21.941	-0.409161
29.5739	-0.353977	21.9583	-0.43621	21.9583	-0.418451	29.5533	-1.16726	29.6137	-0.364747	21.9581	-0.409339
29.6572	-0.353644	21.9754	-0.436302	21.9754	-0.418493	29.6367	-1.16718	29.697	-0.364675	21.9752	-0.409652
29.7406	-0.35331	21.9925	-0.436499	21.9925	-0.418557	29.72	-1.16714	29.7804	-0.364627	21.9923	-0.409751
29.8239	-0.353231	22.0096	-0.436784	22.0096	-0.418655	29.8033	-1.16701	29.8637	-0.364531	22.0094	-0.409875
29.9072	-0.353193	22.0267	-0.436772	22.0267	-0.418571	29.8867	-1.16696	29.947	-0.364319	22.0265	-0.410031
29.9906	-0.353285	22.0438	-0.436871	22.0438	-0.418573	29.97	-1.16686	30.0304	-0.364136	22.0436	-0.410203
30.0739	-0.353247	22.061	-0.436964	22.0609	-0.418604	30.0534	-1.16663	30.1137	-0.363822	22.0608	-0.410302
30.1573	-0.352685	22.0781	-0.436966	22.078	-0.418526	30.1367	-1.16635	30.1971	-0.363553	22.0779	-0.410485
30.2406	-0.352481	22.0952	-0.437055	22.0951	-0.41848	30.22	-1.16601	30.2804	-0.363324	22.095	-0.410605
30.3239	-0.352251	22.1123	-0.437083	22.1122	-0.418541	30.3034	-1.1658	30.3637	-0.362932	22.1121	-0.410692
30.4073	-0.352016	22.1294	-0.437049	22.1293	-0.418482	30.3867	-1.16571	30.4471	-0.362568	22.1292	-0.410766
30.4906	-0.351805	22.1465	-0.437109	22.1464	-0.418448	30.4701	-1.16561	30.5304	-0.362251	22.1463	-0.410865
30.5739	-0.351595	22.1636	-0.437186	22.1636	-0.418413	30.5534	-1.1655	30.6137	-0.361809	22.1634	-0.41076
30.6573	-0.351321	22.1807	-0.437256	22.1807	-0.418203	30.6367	-1.16518	30.6971	-0.361263	22.1805	-0.410744
30.7406	-0.351154	22.1978	-0.437489	22.1978	-0.41802	30.7201	-1.16484	30.7804	-0.360857	22.1976	-0.410749
30.8239	-0.350907	22.215	-0.437838	22.2149	-0.41794	30.8034	-1.16454	30.8637	-0.360567	22.2147	-0.410593
30.9073	-0.350768	22.2321	-0.437838	22.232	-0.417754	30.8867	-1.16431	30.9471	-0.360402	22.2319	-0.410546
30.9906	-0.3507	22.2492	-0.437881	22.2491	-0.417635	30.9701	-1.16406	31.0304	-0.360409	22.249	-0.410579
31.074	-0.350632	22.2663	-0.437899	22.2662	-0.417507	31.0534	-1.16383	31.1137	-0.36038	22.2661	-0.410428
31.1573	-0.35044	22.2834	-0.437832	22.2833	-0.417326	31.1367	-1.1636	31.1971	-0.360346	22.2832	-0.410373
31.2406	-0.350222	22.3005	-0.43783	22.3004	-0.417139	31.2201	-1.1635	31.2804	-0.360284	22.3003	-0.410383
31.324	-0.349997	22.3176	-0.437704	22.3175	-0.416972	31.3034	-1.16342	31.3637	-0.36023	22.3174	-0.410315
31.4073	-0.349889	22.3347	-0.437537	22.3346	-0.41676	31.3867	-1.1634	31.4471	-0.360235	22.3345	-0.410275
31.4906	-0.349688	22.3518	-0.437384	22.3518	-0.416609	31.4701	-1.16338	31.5338	-0.360166	22.3516	-0.410317
31.574	-0.349385	22.369	-0.437138	22.3689	-0.416582	31.5534	-1.16343	31.6171	-0.360053	22.3687	-0.410197
31.6573	-0.349195	22.3861	-0.436802	22.386	-0.416345	31.6401	-1.16345	31.7004	-0.359829	22.3859	-0.410157
31.7406	-0.349	22.4032	-0.436478	22.4031	-0.41606	31.7234	-1.16352	31.7837	-0.359654	22.403	-0.410143
31.824	-0.348819	22.4203	-0.436156	22.4202	-0.415868	31.8067	-1.16355	31.8671	-0.3595	22.4201	-0.41
31.9073	-0.348559	22.4374	-0.435836	22.4373	-0.415616	31.8901	-1.1636	31.9504	-0.359378	22.4372	-0.409849
31.9907	-0.348337	22.4545	-0.435457	22.4544	-0.415484	31.9734	-1.16363	32.0338	-0.359225	22.4543	-0.409778
32.074	-0.34813	22.4716	-0.435106	22.4716	-0.415346	32.0567	-1.16364	32.1171	-0.359055	22.4714	-0.409633
32.1573	-0.34793	22.4887	-0.434767	22.4887	-0.415075	32.1401	-1.16366	32.2005	-0.358907	22.4885	-0.409418
32.2407	-0.347821	22.5058	-0.434582	22.5058	-0.414912	32.2234	-1.16364	32.2838	-0.358814	22.5056	-0.409298
32.324	-0.347775	22.523	-0.434393	22.5229	-0.414838	32.3067	-1.16364	32.3671	-0.358723	22.5227	-0.409033
32.4074	-0.347699	22.5401	-0.434125	22.54	-0.414554	32.3901	-1.16364	32.4504	-0.358664	22.5399	-0.408811
32.4907	-0.347636	22.5572	-0.433822	22.5571	-0.414433	32.4734	-1.16367	32.5338	-0.358626	22.557	-0.408686
32.574	-0.347576	22.5743	-0.433641	22.5742	-0.414292	32.5567	-1.16371	32.6171	-0.358599	22.5741	-0.40849
32.6574	-0.347545	22.5914	-0.433448	22.5913	-0.414059	32.6401	-1.1637	32.7004	-0.358554	22.5912	-0.408289
32.7407	-0.347506	22.6085	-0.433205	22.6085	-0.413912	32.7234	-1.16367	32.7837	-0.35853	22.6083	-0.408175
32.8241	-0.347483	22.6257	-0.432986	22.6256	-0.413798	32.8067	-1.16366	32.8671	-0.358459	22.6254	-0.407896
32.9074	-0.347418	22.6428	-0.43276	22.6427	-0.413549	32.8901	-1.16367	32.9504	-0.358391	22.6425	-0.407676
32.9907	-0.347421	22.6599	-0.432548	22.6598	-0.413353	32.9734	-1.16365	33.0337	-0.358307	22.6596	-0.407648
33.074	-0.347426	22.677	-0.432501	22.6769	-0.413255	33.0567	-1.16363	33.1171	-0.35819	22.6768	-0.407522
33.1574	-0.347435	22.6941	-0.432203	22.694	-0.413069	33.1401	-1.16354	33.2004	-0.358049	22.6939	-0.40745
33.2407	-0.347444	22.7112	-0.431958	22.7111	-0.412911	33.2234	-1.16351	33.2837	-0.35786	22.711	-0.407353
33.324	-0.347439	22.7283	-0.431851	22.7283	-0.412756	33.3067	-1.16347	33.3671	-0.357636	22.7281	-0.407152
33.4073	-0.347447	22.7455	-0.431759	22.7454	-0.412666	33.3901	-1.16349	33.4504	-0.358937	22.7452	-0.407065
33.4906	-0.347441	22.7626	-0.431629	22.7625	-0.412534	33.4734	-1.16353	33.5337	-0.362293	22.7624	-0.406987
33.574	-0.347426	22.7797	-0.43156	22.7796	-0.412466	33.5567	-1.16355	33.6171	-0.364437	22.7795	-0.406744
33.6573	-0.347436	22.7968	-0.431332	22.7967	-0.412287	33.6401	-1.1636	33.7004	-0.366349	22.7966	-0.406569
33.7406	-0.347409	22.8139	-0.431118	22.8138	-0.412227	33.7234	-1.16366	33.7837	-0.367864	22.8137	-0.406581
33.824	-0.34739	22.8311	-0.431079	22.831	-0.412152	33.8068	-1.16372	33.8671	-0.368741	22.8308	-0.406391
33.9073	-0.347373	22.8482	-0.430938	22.8481	-0.411985	33.8901	-1.1639	33.9504	-0.369149	22.8479	-0.406247
33.9906	-0.347326	22.8653	-0.430728	22.8652	-0.411862	33.9734	-1.16412	34.0337	-0.369212	22.8651	-0.406133
34.074	-0.347274	22.8824	-0.430643	22.8823	-0.411741	34.0567	-1.16431	34.1171	-0.368984	22.8822	-0.405818
34.1573	-0.347178	22.8995	-0.430555	22.8994	-0.411501	34.1401	-1.16445	34.2004	-0.368613	22.8993	-0.405606
34.2406	-0.347066	22.9166	-0.430439	22.9166	-0.411292	34.2234	-1.16446	34.2838	-0.368096	22.9164	-0.40555
34.324	-0.3469	22.9338	-0.430293	22.9337	-0.411258	34.3067	-1.16451	34.3671	-0.367478	22.9335	-0.405318
34.4073	-0.346696	22.9509	-0.430034	22.9508	-0.411013	34.3901	-1.16442	34.4504	-0.366696	22.9506	-0.405126
34.4906	-0.346443	22.968	-0.429922	22.9679	-0.410986	34.4734	-1.16429	34.5337	-0.36586	22.9677	-0.404991
34.574	-0.346104	22.9851	-0.429792	22.985	-0.411141	34.5568	-1.16421	34.6171	-0.364958	22.9849	-0.404771
34.6573	-0.345734	23.0022	-0.429515	23.0021	-0.411213	34.6401	-1.1642	34.7004	-0.363996	23.002	-0.404548
34.7406	-0.345247	23.0193	-0.429424	23.0193	-0.411382	34.7234	-1.1641	34.7837	-0.362946	23.0191	-0.404435
34.8239	-0.34461	23.0365	-0.429307	23.0364	-0.411608	34.8067	-1.16396	34.867	-0.361888	23.0362	-0.40416
34.9073	-0.343848	23.0536	-0.42909	23.0535	-0.411563	34.8901	-1.16373	34.9504	-0.360881	23.0533	-0.40403
34.9906	-0.342956	23.0707	-0.428966	23.0706	-0.411545	34.9734	-1.16356	35.0337	-0.359893	23.0705	-0.403821
35.0739	-0.342014	23.0878	-0.428901	23.0877	-0.411583	35.0567	-1.16336	35.117	-0.358986	23.0876	-0.403647
35.1573	-0.34108	23.1049	-0.428733	23.1048	-0.411456	35.14	-1.16318	35.2004	-0.358096	23.1047	-0.403556
35.2406	-0.339973	23.1221	-0.428503	23.122	-0.41137	35.2234	-1.16298	35.2837	-0.357266	23.1218	-0.403392
35.324	-0.338998	23.1392	-0.428326	23.1391	-0.411369	35.3067	-1.16281	35.367	-0.356436	23.1389	-0.403209
35.4073	-0.33817	23.1563	-0.428128	23.1562	-0.411216	35.39	-1.16258	35.4504	-0.355644	23.1561	-0.403034
35.4906	-0.337517	23.1734	-0.42806	23.1733	-0.411075	35.4734	-1.1624	35.5337	-0.354891	23.1732	-0.402935
35.5739	-0.337062	23.1906	-0.428017	23.1904	-0.411037	35.5567	-1.16226	35.617	-0.354115	23.1903	-0.402847
35.6572	-0.336788	23.2077	-0.427828	23.2076	-0.410845	35.64	-1.16211	35.7004	-0.353294	23.2074	-0.402676
35.7405	-0.336654	23.2248	-0.427644	23.2247	-0.410599	35.7233	-1.16192	35.7837	-0.352496	23.2245	-0.402559
35.8239	-0.336587	23.2419	-0.427629	23.2418	-0.410482	35.8067	-1.16183	35.867	-0.351671	23.2417	-0.402497
35.9072	-0.336589	23.259	-0.427407	23.2589	-0.410216	35.89	-1.16173	35.9504	-0.350818	23.2588	-0.402297
35.9905	-0.33663	23.2762	-0.427216	23.2761	-0.409918	35.9733	-1.1616	36.0337	-0.350107	23.2759	-0.40213
36.0739	-0.336628	23.2933	-0.427	23.2932	-0.409747	36.0567	-1.16148	36.117	-0.349411	23.293	-0.402037
36.1572	-0.3367	23.3104	-0.42667	23.3103	-0.409423	36.14	-1.16138	36.2037	-0.348821	23.3101	-0.401729
36.2406	-0.33682	23.3275	-0.426357	23.3274	-0.409169	36.2233	-1.16126	36.287	-0.348278	23.3273	-0.401521
36.3239	-0.33705	23.3446	-0.426178	23.3445	-0.408999	36.31	-1.1612	36.3704	-0.34788	23.3444	-0.40153
36.4073	-0.33726	23.3618	-0.425795	23.3617	-0.408647	36.3933	-1.1612	36.4537	-0.347625	23.3615	-0.401356
36.4906	-0.337596	23.3789	-0.425447	23.3788	-0.408339	36.4766	-1.16109	36.537	-0.347314	23.3786	-0.401172
36.5739	-0.337959	23.396	-0.425173	23.3959	-0.408101	36.5599	-1.16087	36.6204	-0.34707	23.3957	-0.401094
36.6572	-0.338333	23.4131	-0.424891	23.413	-0.407838	36.6433	-1.16058	36.7037	-0.346781	23.4129	-0.400875
36.7405	-0.33885	23.4303	-0.424646	23.4301	-0.407553	36.7266	-1.16029	36.787	-0.346287	23.43	-0.400757
36.8239	-0.339282	23.4474	-0.424487	23.4473	-0.407306	36.8099	-1.16005	36.8703	-0.345747	23.4471	-0.400642
36.9072	-0.339534	23.4645	-0.424133	23.4644	-0.406934	36.8933	-1.1598	36.9537	-0.345217	23.4642	-0.400483
36.9905	-0.339668	23.4816	-0.423876	23.4815	-0.406634	36.9766	-1.15966	37.037	-0.344715	23.4813	-0.400314
37.0738	-0.339647	23.4987	-0.423714	23.4986	-0.406329	37.06	-1.15953	37.1203	-0.344242	23.4985	-0.400294
37.1572	-0.339505	23.5159	-0.423408	23.5158	-0.405795	37.1433	-1.15944	37.2036	-0.343819	23.5156	-0.400147
37.2405	-0.339313	23.533	-0.423196	23.5329	-0.40529	37.2267	-1.1593	37.2869	-0.343538	23.5327	-0.400002
37.3238	-0.339019	23.5501	-0.423136	23.55	-0.404745	37.31	-1.15915	37.3703	-0.343213	23.5498	-0.399919
37.4072	-0.338743	23.5672	-0.422854	23.5671	-0.404114	37.3933	-1.15908	37.4536	-0.342927	23.567	-0.399719
37.4905	-0.338414	23.5844	-0.422695	23.5842	-0.403545	37.4766	-1.15921	37.5369	-0.342625	23.5841	-0.399583
37.5739	-0.337947	23.6015	-0.422573	23.6014	-0.403104	37.56	-1.15937	37.6203	-0.34241	23.6012	-0.399544
37.6572	-0.337417	23.6186	-0.422327	23.6185	-0.402648	37.6433	-1.15949	37.7036	-0.342193	23.6183	-0.399415
37.7406	-0.33687	23.6357	-0.422154	23.6356	-0.402232	37.7267	-1.15967	37.787	-0.342124	23.6354	-0.39932
37.8239	-0.336371	23.6528	-0.42209	23.6527	-0.402054	37.81	-1.15992	37.8703	-0.342023	23.6526	-0.399193
37.9072	-0.335843	23.67	-0.421888	23.6699	-0.401764	37.8933	-1.16026	37.9536	-0.341859	23.6697	-0.398935
37.9905	-0.335324	23.6871	-0.421768	23.687	-0.401502	37.9766	-1.1605	38.037	-0.341741	23.6868	-0.398845
38.0739	-0.334882	23.7042	-0.421708	23.7041	-0.401355	38.06	-1.16063	38.1203	-0.341581	23.7039	-0.398807
38.1572	-0.334427	23.7213	-0.4215	23.7212	-0.401191	38.1433	-1.16068	38.2036	-0.341374	23.7211	-0.398607
38.2405	-0.334022	23.7385	-0.421335	23.7384	-0.401046	38.2266	-1.16072	38.287	-0.341114	23.7382	-0.398442
38.3238	-0.333613	23.7556	-0.421242	23.7555	-0.401015	38.31	-1.16069	38.3703	-0.34085	23.7553	-0.398296
38.4072	-0.333342	23.7727	-0.42098	23.7726	-0.400842	38.3933	-1.16053	38.4536	-0.340537	23.7724	-0.398085
38.4905	-0.333039	23.7898	-0.420764	23.7897	-0.400694	38.4766	-1.16042	38.537	-0.340233	23.7896	-0.397917
38.5739	-0.332718	23.807	-0.420581	23.8069	-0.400633	38.56	-1.16029	38.6203	-0.340002	23.8067	-0.397805
38.6572	-0.332394	23.8241	-0.420338	23.824	-0.400531	38.6433	-1.16023	38.7036	-0.339844	23.8238	-0.397576
38.7405	-0.332067	23.8412	-0.420287	23.8411	-0.400493	38.7266	-1.16013	38.787	-0.339976	23.8409	-0.397456
38.8239	-0.331772	23.8583	-0.420227	23.8582	-0.400676	38.8099	-1.15995	38.8703	-0.396707	23.8581	-0.397349
38.9072	-0.331376	23.8755	-0.419893	23.8754	-0.400612	38.8933	-1.15976	38.9536	-0.402843	23.8752	-0.397122
38.9906	-0.330995	23.8926	-0.41971	23.8925	-0.400636	38.9766	-1.15957	39.037	-0.407361	23.8923	-0.396924
39.0739	-0.330586	23.9097	-0.419508	23.9096	-0.400633	39.0599	-1.15939	39.1203	-0.410105	23.9094	-0.396808
39.1572	-0.33021	23.9268	-0.41921	23.9267	-0.400517	39.1433	-1.15915	39.2036	-0.411738	23.9265	-0.396594
39.2405	-0.329867	23.944	-0.4191	23.9438	-0.40048	39.2266	-1.15883	39.2869	-0.411887	23.9437	-0.396442
39.3239	-0.329567	23.9611	-0.419012	23.961	-0.400493	39.3099	-1.15852	39.3703	-0.409593	23.9608	-0.396324
39.4072	-0.329303	23.9782	-0.41888	23.9781	-0.400327	39.3932	-1.15829	39.4536	-0.404945	23.9779	-0.396101
39.4905	-0.329058	23.9953	-0.418689	23.9952	-0.400318	39.4766	-1.15809	39.5369	-0.399201	23.9951	-0.395969
39.5739	-0.32896	24.0125	-0.418531	24.0123	-0.400223	39.5599	-1.15787	39.6202	-0.392873	24.0122	-0.395886
39.6572	-0.328896	24.0296	-0.418352	24.0295	-0.400091	39.6432	-1.15775	39.7036	-0.386878	24.0293	-0.39574
39.7405	-0.328884	24.0467	-0.418301	24.0466	-0.399946	39.7265	-1.15761	39.7869	-0.381516	24.0464	-0.395627
39.8238	-0.328956	24.0638	-0.418134	24.0637	-0.39984	39.8099	-1.15746	39.8702	-0.376528	24.0636	-0.395626
39.9072	-0.329022	24.081	-0.417989	24.0809	-0.399576	39.8932	-1.15739	39.9536	-0.372051	24.0807	-0.395491
39.9905	-0.329033	24.0981	-0.417899	24.098	-0.399406	39.9766	-1.15723	40.0369	-0.368182	24.0978	-0.395344
40.0738	-0.329079	24.1152	-0.41782	24.1151	-0.399314	40.0599	-1.15711	40.1202	-0.365168	24.1149	-0.395312
40.1572	-0.329098	24.1323	-0.417585	24.1322	-0.399136	40.1432	-1.15712	40.2036	-0.362599	24.1321	-0.395264
40.2405	-0.329142	24.1495	-0.417429	24.1493	-0.398929	40.2265	-1.15719	40.2869	-0.360454	24.1492	-0.395178
40.3238	-0.329139	24.1666	-0.41746	24.1665	-0.398758	40.3099	-1.15722	40.3702	-0.358632	24.1663	-0.395132
40.4071	-0.329135	24.1837	-0.417228	24.1836	-0.39856	40.3932	-1.15718	40.4536	-0.357076	24.1834	-0.395158
40.4905	-0.32913	24.2008	-0.417047	24.2007	-0.398423	40.4765	-1.15713	40.5369	-0.355645	24.2006	-0.395121
40.5738	-0.329108	24.218	-0.416953	24.2179	-0.398285	40.5599	-1.15704	40.6202	-0.35436	24.2177	-0.395184
40.6572	-0.329008	24.2351	-0.416805	24.235	-0.398115	40.6432	-1.15694	40.7036	-0.353151	24.2348	-0.395129
40.7405	-0.328831	24.2522	-0.416737	24.2521	-0.397928	40.7266	-1.15678	40.7902	-0.352037	24.252	-0.395027
40.8238	-0.328619	24.2694	-0.416677	24.2692	-0.397821	40.8099	-1.15663	40.8736	-0.351114	24.2691	-0.394967
40.9072	-0.328316	24.2865	-0.416412	24.2864	-0.397673	40.8933	-1.15649	40.9569	-0.350331	24.2862	-0.39493
40.9905	-0.327994	24.3036	-0.416158	24.3035	-0.397494	40.9766	-1.15642	41.0402	-0.349617	24.3033	-0.394857
41.0738	-0.327673	24.3207	-0.415981	24.3206	-0.39747	41.0599	-1.15635	41.1236	-0.348952	24.3204	-0.394871
41.1572	-0.327349	24.3379	-0.415677	24.3377	-0.397316	41.1433	-1.15641	41.2069	-0.348371	24.3376	-0.394755
41.2438	-0.327005	24.355	-0.415458	24.3549	-0.397182	41.2266	-1.15651	41.2902	-0.347788	24.3547	-0.394626
41.3272	-0.326676	24.3721	-0.415268	24.372	-0.397177	41.3099	-1.1566	41.3735	-0.347262	24.3718	-0.394537
41.4105	-0.326345	24.3892	-0.414975	24.3891	-0.397095	41.3932	-1.15673	41.4569	-0.346776	24.389	-0.394439
41.4939	-0.32597	24.4064	-0.41482	24.4062	-0.397012	41.4766	-1.15683	41.5402	-0.346304	24.4061	-0.394288
41.5772	-0.325554	24.4235	-0.414689	24.4234	-0.397058	41.5632	-1.15694	41.6235	-0.345787	24.4232	-0.394216
41.6605	-0.325105	24.4406	-0.414493	24.4405	-0.396957	41.6465	-1.15693	41.7069	-0.345295	24.4403	-0.394141
41.7438	-0.324864	24.4578	-0.414449	24.4576	-0.396901	41.7298	-1.15699	41.7902	-0.344793	24.4575	-0.393897
41.8271	-0.325062	24.4749	-0.414394	24.4748	-0.396939	41.8132	-1.15696	41.8735	-0.344261	24.4746	-0.393759
41.9104	-0.325065	24.492	-0.414153	24.4919	-0.396825	41.8965	-1.15689	41.9569	-0.343668	24.4917	-0.39362
41.9938	-0.325006	24.5091	-0.413997	24.509	-0.396727	41.9798	-1.15674	42.0402	-0.343072	24.5088	-0.393424
42.0771	-0.32485	24.5263	-0.413854	24.5261	-0.396716	42.0631	-1.15659	42.1235	-0.342492	24.526	-0.393229
42.1604	-0.324612	24.5434	-0.413717	24.5433	-0.3966	42.1465	-1.15639	42.2069	-0.341841	24.5431	-0.39309
42.2437	-0.324332	24.5605	-0.413606	24.5604	-0.396517	42.2298	-1.15608	42.2902	-0.341127	24.5602	-0.392772
42.327	-0.323966	24.5776	-0.41345	24.5775	-0.396593	42.3131	-1.15572	42.3735	-0.340425	24.5774	-0.392645
42.4104	-0.323542	24.5948	-0.41341	24.5947	-0.396391	42.3965	-1.15538	42.4568	-0.339726	24.5945	-0.392567
42.4937	-0.32311	24.6119	-0.413323	24.6118	-0.396329	42.4798	-1.15504	42.5402	-0.339042	24.6116	-0.392381
42.577	-0.322638	24.629	-0.413343	24.6289	-0.396263	42.5631	-1.15471	42.6235	-0.338304	24.6287	-0.392223
42.6604	-0.322195	24.6462	-0.413396	24.646	-0.396152	42.6465	-1.15436	42.7068	-0.337589	24.6459	-0.392186
42.7437	-0.32177	24.6633	-0.413484	24.6632	-0.396109	42.7298	-1.15408	42.7902	-0.336942	24.663	-0.39199
42.827	-0.321354	24.6804	-0.413592	24.6803	-0.39612	42.8132	-1.1539	42.8735	-0.3363	24.6801	-0.391978
42.9104	-0.320962	24.6976	-0.413662	24.6974	-0.396111	42.8965	-1.15372	42.9568	-0.335666	24.6973	-0.391905
42.9937	-0.320626	24.7147	-0.413689	24.7146	-0.396258	42.9798	-1.15349	43.0401	-0.335083	24.7144	-0.391721
43.077	-0.320293	24.7318	-0.413751	24.7317	-0.396329	43.0631	-1.15329	43.1235	-0.334564	24.7315	-0.391602
43.1604	-0.319949	24.7489	-0.413766	24.7488	-0.396224	43.1465	-1.15314	43.2068	-0.334046	24.7486	-0.3916
43.2437	-0.319662	24.7661	-0.413568	24.7659	-0.396105	43.2298	-1.15291	43.2901	-0.333651	24.7658	-0.391481
43.327	-0.319367	24.7832	-0.413449	24.7831	-0.396062	43.3131	-1.15269	43.3734	-0.333375	24.7829	-0.391435
43.4104	-0.319069	24.8003	-0.413419	24.8002	-0.395908	43.3965	-1.15254	43.4568	-0.333134	24.8	-0.39141
43.4937	-0.318809	24.8175	-0.413317	24.8173	-0.39582	43.4831	-1.1524	43.5401	-0.333001	24.8172	-0.391259
43.577	-0.318534	24.8346	-0.413234	24.8345	-0.39578	43.5665	-1.15237	43.6235	-0.332925	24.8343	-0.39125
43.6604	-0.318286	24.8517	-0.413218	24.8516	-0.395847	43.6498	-1.15237	43.7068	-0.332942	24.8514	-0.391284
43.7437	-0.318052	24.8688	-0.412976	24.8687	-0.395841	43.7331	-1.15241	43.7901	-0.333034	24.8685	-0.391174
43.827	-0.317831	24.886	-0.412835	24.8859	-0.395847	43.8198	-1.1524	43.8735	-0.333059	24.8857	-0.391108
43.9104	-0.31762	24.9031	-0.412639	24.903	-0.39573	43.9031	-1.15247	43.9568	-0.333087	24.9028	-0.39112
43.9937	-0.317433	24.9202	-0.412309	24.9201	-0.395681	43.9898	-1.15259	44.0401	-0.333184	24.9199	-0.390993
44.077	-0.317242	24.9374	-0.412114	24.9372	-0.395583	44.0731	-1.15265	44.1235	-0.333348	24.9371	-0.390881
44.1603	-0.317076	24.9545	-0.411988	24.9544	-0.395567	44.1565	-1.15265	44.2068	-0.333446	24.9542	-0.390843
44.2437	-0.316878	24.9716	-0.411926	24.9715	-0.395407	44.2398	-1.15263	44.2901	-0.333475	24.9713	-0.390804
44.327	-0.316699	24.9887	-0.41185	24.9886	-0.395424	44.3265	-1.15254	44.3735	-0.333404	24.9885	-0.39073
44.4103	-0.316538	25.0059	-0.411755	25.0058	-0.395404	44.4098	-1.15246	44.4568	-0.333236	25.0056	-0.390739
44.4937	-0.316396	25.023	-0.411585	25.0229	-0.395376	44.4964	-1.15228	44.5401	-0.332967	25.0227	-0.390655
44.577	-0.316234	25.0401	-0.411464	25.04	-0.395344	44.5798	-1.15207	44.6235	-0.332649	25.0398	-0.39061
44.6603	-0.316077	25.0573	-0.411506	25.0571	-0.39538	44.6631	-1.15191	44.7068	-0.332297	25.057	-0.390612
44.7437	-0.315888	25.0744	-0.411341	25.0743	-0.395404	44.7464	-1.15172	44.7901	-0.332005	25.0741	-0.39054
44.827	-0.31569	25.0915	-0.411188	25.0914	-0.395459	44.8298	-1.15153	44.8734	-0.331719	25.0912	-0.390505
44.9103	-0.315495	25.1087	-0.411044	25.1085	-0.395481	44.9131	-1.15134	44.9568	-0.331376	25.1084	-0.390478
44.9937	-0.315273	25.1258	-0.410916	25.1257	-0.395398	44.9964	-1.15115	45.0401	-0.33109	25.1255	-0.390291
45.077	-0.315032	25.1429	-0.410832	25.1428	-0.395385	45.0797	-1.15097	45.1234	-0.330778	25.1426	-0.390094
45.1603	-0.31479	25.16	-0.41076	25.1599	-0.395395	45.1664	-1.15075	45.2067	-0.330404	25.1597	-0.390039
45.2437	-0.314537	25.1772	-0.410545	25.1771	-0.39527	45.2497	-1.1505	45.2901	-0.330032	25.1769	-0.389909
45.327	-0.314283	25.1943	-0.41037	25.1942	-0.395211	45.3331	-1.15027	45.3734	-0.329645	25.194	-0.389854
45.4103	-0.314016	25.2114	-0.410374	25.2113	-0.395231	45.4164	-1.15003	45.4568	-0.329305	25.2111	-0.389799
45.4937	-0.313744	25.2286	-0.410163	25.2284	-0.395075	45.4997	-1.14985	45.5401	-0.328974	25.2283	-0.389655
45.577	-0.313468	25.2457	-0.410081	25.2456	-0.394946	45.5831	-1.14964	45.6234	-0.328647	25.2454	-0.389634
45.6603	-0.31318	25.2628	-0.410164	25.2627	-0.394928	45.6664	-1.14941	45.7101	-0.328322	25.2625	-0.389605
45.7436	-0.312902	25.28	-0.409961	25.2798	-0.394804	45.7497	-1.14919	45.7934	-0.328031	25.2797	-0.389585
45.827	-0.31263	25.2971	-0.409847	25.297	-0.394702	45.8331	-1.14895	45.8768	-0.327727	25.2968	-0.389732
45.9103	-0.312388	25.3142	-0.409837	25.3141	-0.394613	45.9164	-1.14872	45.9601	-0.327466	25.3139	-0.389904
45.9936	-0.312177	25.3314	-0.409655	25.3312	-0.394432	45.9997	-1.14849	46.0434	-0.327214	25.3311	-0.390125
46.077	-0.31199	25.3485	-0.409445	25.3483	-0.394425	46.083	-1.14828	46.1267	-0.326962	25.3482	-0.390238
46.1603	-0.311822	25.3656	-0.409351	25.3655	-0.394437	46.1664	-1.14803	46.21	-0.326657	25.3653	-0.390351
46.2436	-0.311665	25.3828	-0.40914	25.3826	-0.394382	46.2497	-1.1478	46.2934	-0.326346	25.3824	-0.39057
46.327	-0.311515	25.3999	-0.409103	25.3998	-0.394315	46.333	-1.14756	46.3767	-0.326001	25.3996	-0.3906
46.4103	-0.311416	25.417	-0.40905	25.4169	-0.394378	46.4164	-1.14734	46.46	-0.325672	25.4167	-0.390667
46.4936	-0.311296	25.4341	-0.408776	25.434	-0.394318	46.4997	-1.14712	46.5434	-0.325306	25.4338	-0.390732
46.577	-0.311191	25.4513	-0.408701	25.4511	-0.394218	46.583	-1.14689	46.6267	-0.324965	25.451	-0.390566
46.6603	-0.311084	25.4684	-0.408739	25.4683	-0.394146	46.6664	-1.14664	46.71	-0.324647	25.4681	-0.390516
46.7436	-0.310987	25.4855	-0.408646	25.4854	-0.394023	46.7497	-1.14645	46.7934	-0.324364	25.4852	-0.390497
46.8269	-0.310872	25.5027	-0.408572	25.5025	-0.393897	46.833	-1.14622	46.8767	-0.324107	25.5024	-0.390216
46.9102	-0.310765	25.5198	-0.408593	25.5197	-0.393904	46.9164	-1.14606	46.96	-0.323845	25.5195	-0.38986
46.9935	-0.310638	25.5369	-0.408452	25.5368	-0.393797	46.9997	-1.14588	47.0434	-0.323628	25.5366	-0.38958
47.0769	-0.310526	25.5541	-0.408397	25.5539	-0.393741	47.083	-1.14576	47.1267	-0.323427	25.5538	-0.389064
47.1602	-0.310373	25.5712	-0.40837	25.5711	-0.393582	47.1664	-1.14563	47.2101	-0.323225	25.5709	-0.388587
47.2436	-0.310188	25.5883	-0.408302	25.5882	-0.393503	47.2497	-1.14554	47.2934	-0.323064	25.588	-0.388103
47.3269	-0.309889	25.6055	-0.408278	25.6053	-0.393429	47.333	-1.14542	47.3768	-0.322939	25.6051	-0.387585
47.4103	-0.309605	25.6226	-0.408345	25.6225	-0.393413	47.4164	-1.14532	47.4601	-0.32283	25.6223	-0.387188
47.4936	-0.309284	25.6397	-0.408281	25.6396	-0.393429	47.4997	-1.1452	47.5434	-0.322717	25.6394	-0.386891
47.5769	-0.308983	25.6569	-0.408167	25.6567	-0.393468	47.583	-1.14507	47.6268	-0.322611	25.6565	-0.38652
47.6603	-0.308644	25.674	-0.408194	25.6739	-0.393524	47.6663	-1.14495	47.7101	-0.322472	25.6737	-0.386261
47.7436	-0.308338	25.6911	-0.408141	25.691	-0.393394	47.7497	-1.14484	47.7934	-0.322359	25.6908	-0.386054
47.8269	-0.30798	25.7083	-0.408164	25.7081	-0.393346	47.833	-1.14473	47.8767	-0.322186	25.7079	-0.385802
47.9103	-0.30757	25.7254	-0.408218	25.7252	-0.393387	47.9163	-1.14458	47.96	-0.322023	25.7251	-0.38565
47.9936	-0.307001	25.7425	-0.40813	25.7424	-0.393242	47.9997	-1.14438	48.0433	-0.321809	25.7422	-0.385535
48.0769	-0.306321	25.7597	-0.408262	25.7595	-0.393148	48.083	-1.14418	48.1267	-0.321571	25.7593	-0.385372
48.1603	-0.305602	25.7768	-0.40837	25.7767	-0.393037	48.1663	-1.14391	48.21	-0.321282	25.7765	-0.385284
48.2436	-0.304691	25.7939	-0.408319	25.7938	-0.392877	48.2497	-1.14356	48.2933	-0.320972	25.7936	-0.385211
48.3269	-0.303618	25.8111	-0.408339	25.8109	-0.392765	48.333	-1.14311	48.3766	-0.320631	25.8107	-0.385037
48.4103	-0.302474	25.8282	-0.408414	25.828	-0.392652	48.4163	-1.14262	48.46	-0.320281	25.8279	-0.385016
48.4936	-0.301217	25.8453	-0.408324	25.8452	-0.392395	48.4997	-1.14206	48.5433	-0.319898	25.845	-0.385043
48.5769	-0.299972	25.8624	-0.408297	25.8623	-0.392347	48.583	-1.1414	48.6266	-0.319526	25.8621	-0.384884
48.6602	-0.29882	25.8796	-0.408302	25.8794	-0.392358	48.6663	-1.14067	48.71	-0.31917	25.8793	-0.384845
48.7435	-0.297648	25.8967	-0.408326	25.8966	-0.392233	48.7497	-1.1399	48.7933	-0.318811	25.8964	-0.384874
48.8269	-0.296522	25.9138	-0.408236	25.9137	-0.392108	48.833	-1.13903	48.8766	-0.318415	25.9135	-0.384772
48.9102	-0.295362	25.931	-0.408206	25.9308	-0.392075	48.9163	-1.1381	48.96	-0.318005	25.9307	-0.384686
48.9935	-0.294066	25.9481	-0.40805	25.948	-0.391913	48.9997	-1.13702	49.0433	-0.317566	25.9478	-0.384648
49.0769	-0.292689	25.9652	-0.407889	25.9651	-0.391734	49.083	-1.13593	49.1266	-0.31713	25.9649	-0.384463
49.1602	-0.291223	25.9824	-0.407813	25.9822	-0.391678	49.1663	-1.13488	49.21	-0.31666	25.9821	-0.384457
49.2436	-0.289917	25.9995	-0.407672	25.9994	-0.39147	49.2497	-1.13379	49.2933	-0.316053	25.9992	-0.384443
49.3269	-0.288356	26.0166	-0.407632	26.0165	-0.391378	49.333	-1.13273	49.3766	-0.315381	26.0163	-0.38435
49.4102	-0.286908	26.0338	-0.4077	26.0336	-0.391324	49.4163	-1.13151	49.46	-0.314712	26.0334	-0.384312
49.4935	-0.28561	26.0509	-0.407661	26.0508	-0.391232	49.4996	-1.13017	49.5433	-0.313957	26.0506	-0.384327
49.5769	-0.284288	26.068	-0.407558	26.0679	-0.3912	49.583	-1.12881	49.6266	-0.313236	26.0677	-0.384261
49.6602	-0.282958	26.0852	-0.407542	26.085	-0.391296	49.6663	-1.12758	49.71	-0.312526	26.0848	-0.384207
49.7436	-0.281728	26.1023	-0.407401	26.1022	-0.39114	49.7496	-1.12636	49.7933	-0.311873	26.102	-0.384242
49.8269	-0.280627	26.1194	-0.407225	26.1193	-0.390989	49.833	-1.12506	49.8767	-0.311247	26.1191	-0.38413
49.9102	-0.279613	26.1366	-0.407205	26.1364	-0.390962	49.9163	-1.12389	49.96	-0.310599	26.1363	-0.384019
49.9936	-0.278435	26.1537	-0.407016	26.1536	-0.390897	49.9996	-1.12284	50.0433	-0.310022	26.1534	-0.384077
50.0769	-0.277285	26.1708	-0.406896	26.1707	-0.390797	50.083	-1.12194	50.1266	-0.309483	26.1705	-0.383973
50.1602	-0.276234	26.188	-0.406883	26.1878	-0.390691	50.1696	-1.1212	50.21	-0.308906	26.1877	-0.383906
50.2436	-0.275245	26.2051	-0.406708	26.205	-0.390545	50.253	-1.12054	50.2933	-0.30838	26.2048	-0.383896
50.3269	-0.274297	26.2222	-0.406599	26.2221	-0.390425	50.3363	-1.11983	50.3766	-0.307793	26.2219	-0.383825
50.4102	-0.273348	26.2394	-0.40656	26.2392	-0.390436	50.4196	-1.11915	50.46	-0.307166	26.239	-0.383809
50.4936	-0.2724	26.2565	-0.40638	26.2564	-0.390295	50.503	-1.11855	50.5466	-0.306515	26.2562	-0.383838
50.5769	-0.271515	26.2736	-0.406251	26.2735	-0.390141	50.5863	-1.11804	50.63	-0.305946	26.2733	-0.383768
50.6602	-0.270694	26.2908	-0.406219	26.2906	-0.390127	50.6696	-1.11759	50.7133	-0.30537	26.2904	-0.383677
50.7435	-0.269929	26.3079	-0.406018	26.3078	-0.39004	50.753	-1.11717	50.7966	-0.304785	26.3076	-0.383694
50.8269	-0.269202	26.325	-0.405832	26.3249	-0.389992	50.8363	-1.11681	50.88	-0.304221	26.3247	-0.383676
50.9102	-0.26854	26.3422	-0.405725	26.342	-0.389952	50.9196	-1.11646	50.9633	-0.303753	26.3419	-0.383555
50.9935	-0.267937	26.3593	-0.40553	26.3592	-0.389761	51.0029	-1.11612	51.0466	-0.303212	26.359	-0.383472
51.0769	-0.267301	26.3764	-0.405427	26.3763	-0.389684	51.0863	-1.11584	51.13	-0.302681	26.3761	-0.383469
51.1602	-0.26673	26.3936	-0.405382	26.3934	-0.389637	51.1696	-1.11557	51.2133	-0.30195	26.3932	-0.383325
51.2435	-0.266249	26.4107	-0.405284	26.4106	-0.38959	51.2529	-1.11534	51.2966	-0.301293	26.4104	-0.383305
51.3269	-0.265804	26.4278	-0.405277	26.4277	-0.389642	51.3363	-1.1151	51.38	-0.30065	26.4275	-0.383376
51.4102	-0.265429	26.445	-0.405358	26.4448	-0.389732	51.4196	-1.11485	51.4633	-0.300038	26.4446	-0.383259
51.4935	-0.265122	26.4621	-0.405316	26.462	-0.389708	51.5029	-1.11468	51.5467	-0.299531	26.4618	-0.383174
51.5768	-0.264868	26.4792	-0.405313	26.4791	-0.389697	51.5863	-1.11453	51.63	-0.299099	26.4789	-0.383223
51.6602	-0.264666	26.4964	-0.405428	26.4962	-0.389701	51.6696	-1.11437	51.7133	-0.298739	26.496	-0.383068
51.7435	-0.264465	26.5135	-0.405306	26.5134	-0.389691	51.753	-1.11426	51.7967	-0.298474	26.5132	-0.383048
51.8269	-0.264297	26.5306	-0.405195	26.5305	-0.389618	51.8363	-1.11421	51.88	-0.298224	26.5303	-0.38296
51.9102	-0.264183	26.5478	-0.405204	26.5476	-0.389688	51.9196	-1.11429	51.9633	-0.298032	26.5475	-0.38276
51.9935	-0.264075	26.5649	-0.405133	26.5648	-0.389597	52.003	-1.11446	52.0466	-0.297837	26.5646	-0.382622
52.0769	-0.26397	26.5821	-0.405089	26.5819	-0.38949	52.0863	-1.11476	52.13	-0.297665	26.5817	-0.382561
52.1602	-0.263871	26.5992	-0.405079	26.599	-0.389503	52.1696	-1.11526	52.2133	-0.297493	26.5988	-0.382442
52.2435	-0.263803	26.6163	-0.40494	26.6162	-0.389489	52.2529	-1.11606	52.2966	-0.297327	26.616	-0.382409
52.3269	-0.263763	26.6335	-0.404935	26.6333	-0.389485	52.3363	-1.11706	52.38	-0.297175	26.6331	-0.382334
52.4102	-0.26373	26.6506	-0.404873	26.6504	-0.38952	52.4196	-1.11795	52.4633	-0.296978	26.6502	-0.382285
52.4935	-0.263755	26.6677	-0.40467	26.6676	-0.389436	52.5029	-1.11882	52.5466	-0.29681	26.6674	-0.382236
52.5769	-0.263862	26.6849	-0.404579	26.6847	-0.38937	52.5863	-1.11975	52.6299	-0.296625	26.6845	-0.382278
52.6602	-0.264026	26.702	-0.404563	26.7018	-0.389337	52.6696	-1.12066	52.7133	-0.29646	26.7017	-0.382207
52.7435	-0.264209	26.7191	-0.404462	26.719	-0.389185	52.7529	-1.12152	52.7966	-0.296284	26.7188	-0.38211
52.8268	-0.264469	26.7363	-0.404479	26.7361	-0.389128	52.8363	-1.12238	52.88	-0.296058	26.7359	-0.382008
52.9102	-0.26477	26.7534	-0.404494	26.7532	-0.389098	52.9196	-1.1232	52.9633	-0.295852	26.7531	-0.381812
52.9935	-0.265121	26.7705	-0.404393	26.7704	-0.388908	53.0029	-1.12402	53.0466	-0.295633	26.7702	-0.381694
53.0768	-0.265529	26.7877	-0.404418	26.7875	-0.388865	53.0862	-1.12473	53.1299	-0.295397	26.7873	-0.381635
53.1602	-0.265971	26.8048	-0.404427	26.8046	-0.388846	53.1696	-1.12533	53.2133	-0.295157	26.8045	-0.381463
53.2435	-0.266484	26.8219	-0.404375	26.8218	-0.38875	53.2529	-1.12585	53.2966	-0.294927	26.8216	-0.381377
53.3268	-0.266956	26.8391	-0.404407	26.8389	-0.388753	53.3362	-1.12629	53.3799	-0.294694	26.8387	-0.381318
53.4102	-0.267323	26.8562	-0.404539	26.856	-0.388743	53.4196	-1.12671	53.4633	-0.294495	26.8559	-0.381239
53.4935	-0.267676	26.8733	-0.404421	26.8732	-0.388719	53.5029	-1.12702	53.5466	-0.294311	26.873	-0.381177
53.5768	-0.268065	26.8905	-0.404409	26.8903	-0.388737	53.5862	-1.12735	53.6299	-0.294155	26.8901	-0.381151
53.6602	-0.268374	26.9076	-0.404342	26.9075	-0.388739	53.6696	-1.12764	53.7133	-0.294018	26.9073	-0.380968
53.7435	-0.268716	26.9247	-0.40432	26.9246	-0.3886	53.7529	-1.12784	53.7966	-0.293915	26.9244	-0.38091
53.8268	-0.268974	26.9419	-0.404305	26.9417	-0.388685	53.8362	-1.12804	53.88	-0.293846	26.9415	-0.380918
53.9102	-0.269195	26.959	-0.404397	26.9589	-0.388721	53.9196	-1.12819	53.9633	-0.293761	26.9587	-0.380812
53.9935	-0.269397	26.9762	-0.404232	26.976	-0.388679	54.0029	-1.12829	54.0466	-0.293668	26.9758	-0.380734
54.0768	-0.269605	26.9933	-0.40414	26.9931	-0.388606	54.0862	-1.1284	54.13	-0.293575	26.9929	-0.38076
54.1602	-0.26975	27.0104	-0.404229	27.0103	-0.388674	54.1696	-1.12847	54.2133	-0.29346	27.0101	-0.380651
54.2435	-0.269884	27.0276	-0.404129	27.0274	-0.388527	54.2529	-1.12846	54.2966	-0.29332	27.0272	-0.38063
54.3268	-0.27	27.0447	-0.403982	27.0445	-0.388504	54.3362	-1.12847	54.3799	-0.293155	27.0443	-0.380618
54.4101	-0.270083	27.0618	-0.403972	27.0617	-0.388469	54.4196	-1.12842	54.4633	-0.292971	27.0615	-0.380524
54.4935	-0.270103	27.079	-0.403916	27.0788	-0.388368	54.5029	-1.12835	54.5466	-0.292778	27.0786	-0.38055
54.5768	-0.27013	27.0961	-0.403855	27.0959	-0.38832	54.5862	-1.12826	54.6299	-0.292547	27.0957	-0.380562
54.6601	-0.270127	27.1132	-0.403944	27.1131	-0.388338	54.6696	-1.12818	54.7133	-0.292286	27.1129	-0.3805
54.7435	-0.270146	27.1304	-0.403831	27.1302	-0.388222	54.7529	-1.12802	54.7966	-0.292011	27.13	-0.380453
54.8268	-0.270142	27.1475	-0.403723	27.1473	-0.388145	54.8362	-1.12796	54.8799	-0.291776	27.1471	-0.380407
54.9101	-0.270124	27.1646	-0.403701	27.1645	-0.388138	54.9196	-1.12788	54.9633	-0.291562	27.1643	-0.380301
54.9935	-0.270078	27.1818	-0.403562	27.1816	-0.38804	55.0029	-1.12777	55.0466	-0.291312	27.1814	-0.380169
55.0768	-0.27003	27.1989	-0.403474	27.1987	-0.387927	55.0896	-1.12765	55.1299	-0.290982	27.1986	-0.380109
55.1601	-0.269963	27.216	-0.40344	27.2159	-0.387887	55.1729	-1.12752	55.2132	-0.290653	27.2157	-0.379994
55.2435	-0.269891	27.2332	-0.403316	27.233	-0.387865	55.2562	-1.12737	55.2966	-0.290291	27.2328	-0.379882
55.3268	-0.269781	27.2503	-0.40327	27.2501	-0.387683	55.3395	-1.12724	55.3799	-0.289919	27.2499	-0.379817
55.4102	-0.269657	27.2674	-0.403277	27.2673	-0.387674	55.4229	-1.12707	55.4666	-0.289504	27.2671	-0.379792
55.4935	-0.269456	27.2846	-0.403185	27.2845	-0.387641	55.5062	-1.12693	55.5499	-0.289048	27.2842	-0.379689
55.5768	-0.269208	27.3017	-0.403228	27.3016	-0.387526	55.5895	-1.12683	55.6332	-0.28861	27.3013	-0.379638
55.6602	-0.268834	27.3188	-0.403382	27.3188	-0.38753	55.6729	-1.12674	55.7166	-0.288068	27.3185	-0.379533
55.7435	-0.268338	27.336	-0.403286	27.3359	-0.387352	55.7562	-1.12665	55.7999	-0.287501	27.3356	-0.379462
55.8268	-0.267778	27.3531	-0.403301	27.353	-0.38721	55.8396	-1.12652	55.8832	-0.286962	27.3528	-0.379358
55.9102	-0.267141	27.3702	-0.403357	27.3702	-0.387298	55.9229	-1.12633	55.9666	-0.286408	27.3699	-0.379401
55.9935	-0.266408	27.3874	-0.403377	27.3873	-0.387129	56.0062	-1.12614	56.0499	-0.285845	27.387	-0.37929
56.0768	-0.265476	27.4045	-0.403527	27.4045	-0.387025	56.0896	-1.12587	56.1332	-0.285212	27.4042	-0.379246
56.1602	-0.264483	27.4217	-0.403558	27.4216	-0.386995	56.1729	-1.12515	56.2166	-0.284458	27.4213	-0.379274
56.2435	-0.2635	27.4388	-0.403555	27.4387	-0.386846	56.2563	-1.12389	56.2999	-0.283615	27.4384	-0.379176
56.3268	-0.26248	27.4559	-0.403532	27.4559	-0.386747	56.3396	-1.12287	56.3832	-0.282813	27.4556	-0.37916
56.4101	-0.261459	27.4731	-0.403596	27.473	-0.386706	56.4229	-1.12208	56.4666	-0.282045	27.4727	-0.379142
56.4935	-0.260278	27.4902	-0.403579	27.4901	-0.386563	56.5063	-1.12149	56.5499	-0.281366	27.4899	-0.379017
56.5768	-0.259	27.5073	-0.403633	27.5073	-0.386586	56.5896	-1.12108	56.6332	-0.280703	27.507	-0.378928
56.6601	-0.25766	27.5245	-0.403665	27.5244	-0.386564	56.6729	-1.12079	56.7165	-0.280126	27.5241	-0.378951
56.7434	-0.256224	27.5416	-0.403614	27.5415	-0.386457	56.7563	-1.12057	56.7999	-0.279435	27.5413	-0.378876
56.8268	-0.254789	27.5587	-0.403598	27.5587	-0.386451	56.8396	-1.12034	56.8832	-0.278749	27.5584	-0.378791
56.9134	-0.253519	27.5759	-0.403627	27.5758	-0.386444	56.9229	-1.12013	56.9665	-0.278037	27.5755	-0.378787
56.9968	-0.252404	27.593	-0.403451	27.5929	-0.38634	57.0062	-1.11999	57.0499	-0.277299	27.5926	-0.378681
57.0801	-0.251248	27.6101	-0.403374	27.6101	-0.386251	57.0896	-1.11978	57.1332	-0.276535	27.6098	-0.378621
57.1634	-0.250065	27.6273	-0.403251	27.6272	-0.386143	57.1729	-1.11954	57.2165	-0.275814	27.6269	-0.378641
57.2468	-0.248974	27.6444	-0.403068	27.6443	-0.38609	57.2562	-1.11929	57.2999	-0.27504	27.6441	-0.378546
57.3301	-0.247922	27.6615	-0.403052	27.6615	-0.386182	57.3395	-1.11893	57.3832	-0.274173	27.6612	-0.378476
57.4134	-0.246742	27.6787	-0.403071	27.6786	-0.386235	57.4228	-1.11847	57.4665	-0.273285	27.6783	-0.378505
57.4968	-0.245436	27.6958	-0.402948	27.6958	-0.386265	57.5062	-1.11782	57.5499	-0.272414	27.6955	-0.378494
57.5801	-0.244136	27.713	-0.402916	27.7129	-0.386253	57.5895	-1.11702	57.6332	-0.271575	27.7126	-0.378475
57.6634	-0.24279	27.7301	-0.402904	27.73	-0.386303	57.6728	-1.11619	57.7165	-0.270674	27.7297	-0.378506
57.7468	-0.241305	27.7472	-0.402835	27.7472	-0.386343	57.7562	-1.11526	57.7999	-0.269613	27.7469	-0.378418
57.8301	-0.239699	27.7644	-0.402748	27.7643	-0.386321	57.8395	-1.11413	57.8832	-0.268463	27.764	-0.378415
57.9134	-0.238026	27.7815	-0.402779	27.7814	-0.386315	57.9228	-1.11284	57.9665	-0.267399	27.7812	-0.378457
57.9968	-0.236429	27.7986	-0.402682	27.7986	-0.386228	58.0062	-1.1114	58.0499	-0.266307	27.7983	-0.37841
58.0801	-0.234808	27.8158	-0.402573	27.8157	-0.386269	58.0895	-1.11008	58.1332	-0.265257	27.8154	-0.37838
58.1634	-0.233255	27.8329	-0.402532	27.8328	-0.38629	58.1728	-1.10888	58.2165	-0.264171	27.8326	-0.37842
58.2467	-0.231776	27.85	-0.402404	27.85	-0.386284	58.2562	-1.10773	58.2999	-0.262903	27.8497	-0.378279
58.3301	-0.230153	27.8672	-0.402326	27.8671	-0.38625	58.3395	-1.10651	58.3832	-0.261504	27.8668	-0.378286
58.4134	-0.228536	27.8843	-0.402339	27.8843	-0.386192	58.4228	-1.10514	58.4665	-0.260046	27.884	-0.378273
58.4967	-0.226703	27.9015	-0.402198	27.9014	-0.38611	58.5061	-1.10354	58.5499	-0.258526	27.9011	-0.378144
58.5801	-0.224469	27.9186	-0.402264	27.9185	-0.38605	58.5895	-1.10193	58.6332	-0.256991	27.9182	-0.378024
58.6634	-0.221943	27.9357	-0.402338	27.9357	-0.38599	58.6728	-1.10029	58.7165	-0.255427	27.9354	-0.37795
58.7468	-0.219097	27.9529	-0.402236	27.9528	-0.386027	58.7561	-1.09868	58.7999	-0.253702	27.9525	-0.377862
58.8301	-0.216192	27.97	-0.402261	27.9699	-0.385926	58.8395	-1.09693	58.8832	-0.252001	27.9696	-0.377737
58.9134	-0.213103	27.9871	-0.402365	27.9871	-0.38589	58.9228	-1.09524	58.9665	-0.250262	27.9868	-0.377781
58.9968	-0.209913	28.0043	-0.402352	28.0042	-0.38592	59.0062	-1.09354	59.0498	-0.24829	28.0039	-0.377652
59.0801	-0.207112	28.0214	-0.402228	28.0213	-0.385808	59.0895	-1.09182	59.1332	-0.246157	28.021	-0.377577
59.1634	-0.204639	28.0385	-0.402214	28.0385	-0.385756	59.1728	-1.09	59.2165	-0.243972	28.0382	-0.377529
59.2467	-0.202058	28.0557	-0.402111	28.0556	-0.385742	59.2562	-1.08816	59.2998	-0.241548	28.0553	-0.377366
59.3301	-0.19914	28.0728	-0.402058	28.0727	-0.385711	59.3395	-1.08623	59.3832	-0.239274	28.0725	-0.377299
59.4134	-0.195631	28.09	-0.402101	28.0899	-0.385642	59.4228	-1.08396	59.4665	-0.236787	28.0896	-0.377301
59.4967	-0.192238	28.1071	-0.401975	28.107	-0.385655	59.5062	-1.08181	59.5498	-0.234236	28.1067	-0.377206
59.5801	-0.188481	28.1242	-0.401967	28.1242	-0.385594	59.5895	-1.07986	59.6332	-0.23159	28.1239	-0.377148
59.6634	-0.184503	28.1414	-0.402049	28.1413	-0.385563	59.6728	-1.07776	59.7165	-0.22904	28.141	-0.377152
59.7467	-0.179914	28.1585	-0.401953	28.1584	-0.385578	59.7562	-1.07566	59.7998	-0.22666	28.1581	-0.37701
59.8301	-0.174595	28.1756	-0.402018	28.1756	-0.385463	59.8395	-1.07327	59.8832	-0.22445	28.1753	-0.376976
59.9134	-0.169087	28.1928	-0.402031	28.1927	-0.385378	59.9228	-1.07081	59.9665	-0.222053	28.1924	-0.377033
59.9967	-0.16255	28.2099	-0.401838	28.2098	-0.385363	60.0061	-1.06826	60.0499	-0.21955	28.2096	-0.377033
60.0801	-0.156122	28.227	-0.401785	28.227	-0.385207	60.0928	-1.0656	60.1332	-0.216513	28.2267	-0.377032
60.1634	-0.149849	28.2442	-0.401647	28.2441	-0.385102	60.1761	-1.06275	60.2165	-0.213636	28.2438	-0.377044
60.2467	-0.142944	28.2613	-0.401415	28.2612	-0.385084	60.2595	-1.05964	60.3032	-0.210392	28.261	-0.377066
60.3301	-0.135683	28.2784	-0.40121	28.2784	-0.384928	60.3428	-1.05672	60.3865	-0.20693	28.2781	-0.377102
60.4134	-0.128126	28.2956	-0.400984	28.2955	-0.384907	60.4262	-1.05376	60.4699	-0.203432	28.2952	-0.377115
60.4967	-0.119655	28.3127	-0.400614	28.3127	-0.38495	60.5095	-1.05034	60.5532	-0.200284	28.3124	-0.377045
60.5801	-0.11043	28.3299	-0.400467	28.3298	-0.384844	60.5928	-1.04688	60.6365	-0.197219	28.3295	-0.376973
60.6634	-0.100424	28.347	-0.400391	28.3469	-0.384807	60.6762	-1.04326	60.7199	-0.193721	28.3466	-0.376941
60.7467	-0.0894718	28.3641	-0.400297	28.3641	-0.384824	60.7595	-1.03883	60.8032	-0.189952	28.3638	-0.376931
60.8301	-0.0779264	28.3813	-0.400252	28.3812	-0.384693	60.8428	-1.03437	60.8865	-0.186154	28.3809	-0.376859
60.9134	-0.0659022	28.3984	-0.40024	28.3983	-0.384676	60.9262	-1.02988	60.9699	-0.182114	28.398	-0.376845
60.9967	-0.0535772	28.4155	-0.399966	28.4155	-0.384615	61.0095	-1.02531	61.0532	-0.177756	28.4152	-0.376827
61.0801	-0.0416252	28.4327	-0.399932	28.4326	-0.384405	61.0928	-1.02031	61.1365	-0.172934	28.4323	-0.376715
61.1634	-0.0307414	28.4498	-0.399937	28.4497	-0.384392	61.1761	-1.01453	61.2198	-0.167979	28.4494	-0.376718
61.2467	-0.0207708	28.467	-0.399823	28.4669	-0.384311	61.2595	-1.00883	61.3032	-0.1627	28.4666	-0.376617
61.3301	-0.0112225	28.4841	-0.399774	28.484	-0.384126	61.3428	-1.00298	61.3865	-0.157553	28.4837	-0.376523
61.4134	-0.00284178	28.5012	-0.399848	28.5011	-0.384026	61.4261	-0.99731	61.4698	-0.152683	28.5009	-0.376483
61.4967	0.003875	28.5184	-0.399801	28.5183	-0.384001	61.5095	-0.991662	61.5532	-0.147913	28.518	-0.376452
61.5801	0.00904398	28.5355	-0.399822	28.5354	-0.383852	61.5928	-0.985922	61.6365	-0.143032	28.5351	-0.37641
61.6634	0.0127567	28.5526	-0.39984	28.5526	-0.38375	61.6761	-0.979814	61.7198	-0.137985	28.5523	-0.376392
61.7467	0.0152758	28.5698	-0.3998	28.5697	-0.383708	61.7595	-0.973507	61.8032	-0.132282	28.5694	-0.376331
61.8301	0.0169056	28.5869	-0.39983	28.5868	-0.383501	61.8428	-0.967456	61.8865	-0.126087	28.5865	-0.376322
61.9134	0.0180337	28.6041	-0.399878	28.604	-0.383372	61.9261	-0.961636	61.9699	-0.120133	28.6037	-0.376253
61.9967	0.0187211	28.6212	-0.399822	28.6211	-0.383293	62.0095	-0.955717	62.0532	-0.113643	28.6208	-0.376243
62.0801	0.0182555	28.6383	-0.399844	28.6382	-0.383074	62.0928	-0.949597	62.1365	-0.10725	28.638	-0.376154
62.1634	0.0158975	28.6555	-0.399832	28.6554	-0.382915	62.1761	-0.943887	62.2199	-0.100588	28.6551	-0.376098
62.2467	0.011624	28.6726	-0.399789	28.6725	-0.382774	62.2595	-0.938473	62.3032	-0.0940758	28.6722	-0.376097
62.33	0.00592017	28.6897	-0.399753	28.6897	-0.382629	62.3428	-0.933219	62.3865	-0.0872622	28.6894	-0.376003
62.4134	-0.000423757	28.7069	-0.399708	28.7068	-0.382453	62.4261	-0.928666	62.4698	-0.0800076	28.7065	-0.375981
62.4967	-0.0069914	28.724	-0.399642	28.7239	-0.382347	62.5095	-0.924782	62.5532	-0.0728066	28.7236	-0.37605
62.58	-0.01257	28.7411	-0.399587	28.7411	-0.382193	62.5928	-0.921287	62.6365	-0.0651393	28.7408	-0.375918
62.6634	-0.0177354	28.7583	-0.399555	28.7582	-0.382182	62.6761	-0.91791	62.7198	-0.0569704	28.7579	-0.37582
62.7467	-0.0219156	28.7754	-0.399479	28.7753	-0.382186	62.7595	-0.914898	62.8032	-0.0485201	28.7751	-0.375764
62.83	-0.0252457	28.7926	-0.399376	28.7925	-0.382134	62.8428	-0.91246	62.8865	-0.0397921	28.7922	-0.375715
62.9134	-0.0277043	28.8097	-0.399288	28.8096	-0.38214	62.9261	-0.910257	62.9698	-0.0311176	28.8093	-0.375634
62.9967	-0.0295578	28.8268	-0.399151	28.8268	-0.382089	63.0095	-0.90838	63.0532	-0.0222271	28.8265	-0.375548
63.08	-0.0310237	28.844	-0.398959	28.8439	-0.381965	63.0928	-0.906954	63.1365	-0.0135853	28.8436	-0.375373
63.1634	-0.0319543	28.8611	-0.398743	28.861	-0.382023	63.1761	-0.905778	63.2198	-0.00463719	28.8607	-0.375316
63.2467	-0.0325055	28.8782	-0.398694	28.8782	-0.382039	63.2595	-0.904807	63.3031	0.00474833	28.8779	-0.375244
63.33	-0.0328043	28.8954	-0.398622	28.8953	-0.382026	63.3428	-0.903955	63.3865	0.0136346	28.895	-0.375134
63.4134	-0.0329453	28.9125	-0.398637	28.9124	-0.381982	63.4262	-0.903261	63.4698	0.0223258	28.9121	-0.375104
63.4967	-0.0329579	28.9296	-0.398612	28.9296	-0.382011	63.5095	-0.902701	63.5531	0.0303786	28.9293	-0.375148
63.58	-0.0329242	28.9468	-0.398442	28.9467	-0.382066	63.5928	-0.902254	63.6365	0.0380975	28.9464	-0.37505
63.6634	-0.0328133	28.9639	-0.398274	28.9639	-0.382153	63.6761	-0.901846	63.7198	0.0458726	28.9636	-0.375004
63.7467	-0.0324751	28.9811	-0.398306	28.981	-0.382219	63.7595	-0.901435	63.8031	0.0530108	28.9807	-0.374905
63.83	-0.0318217	28.9982	-0.398274	28.9981	-0.382228	63.8428	-0.901102	63.8865	0.0593437	28.9978	-0.374756
63.9134	-0.0309498	29.0153	-0.398329	29.0153	-0.382281	63.9261	-0.90076	63.9698	0.0647588	29.015	-0.374748
63.9967	-0.0299154	29.0325	-0.398372	29.0324	-0.38239	64.0095	-0.900502	64.0531	0.0697904	29.0321	-0.374687
64.08	-0.0284763	29.0496	-0.398427	29.0495	-0.382397	64.0928	-0.900232	64.1365	0.0743798	29.0492	-0.37458
64.1634	-0.0266358	29.0667	-0.398438	29.0667	-0.382442	64.1761	-0.900033	64.2198	0.0785822	29.0664	-0.374493
64.2467	-0.024912	29.0839	-0.398505	29.0838	-0.382507	64.2594	-0.899857	64.3032	0.0816135	29.0835	-0.374473
64.33	-0.0231981	29.101	-0.398457	29.1009	-0.382489	64.3428	-0.899625	64.3865	0.0839543	29.1007	-0.374462
64.4134	-0.0217627	29.1182	-0.398377	29.1181	-0.382584	64.4261	-0.899362	64.4698	0.0857674	29.1178	-0.374514
64.4967	-0.0204185	29.1353	-0.398328	29.1352	-0.382692	64.5095	-0.899235	64.5532	0.0871728	29.1349	-0.374523
64.58	-0.0190923	29.1524	-0.398292	29.1523	-0.382765	64.5928	-0.899117	64.6365	0.0880999	29.1521	-0.374535
64.6634	-0.0177574	29.1696	-0.3983	29.1695	-0.382881	64.6761	-0.899049	64.7198	0.0887251	29.1692	-0.374555
64.7467	-0.0164732	29.1867	-0.398286	29.1866	-0.383025	64.7595	-0.898998	64.8032	0.089163	29.1863	-0.374744
64.83	-0.0151824	29.2038	-0.398135	29.2038	-0.383109	64.8428	-0.898964	64.8865	0.089461	29.2035	-0.37505
64.9134	-0.0140717	29.221	-0.39812	29.2209	-0.3831	64.9262	-0.898932	64.9698	0.0896788	29.2206	-0.375299
64.9967	-0.0131343	29.2381	-0.398172	29.238	-0.38322	65.0128	-0.899018	65.0565	0.0898133	29.2377	-0.37544
65.08	-0.012304	29.2553	-0.398089	29.2552	-0.383307	65.0961	-0.899154	65.1398	0.089723	29.2549	-0.375496
65.1634	-0.011538	29.2724	-0.398043	29.2723	-0.383505	65.1795	-0.899499	65.2232	0.0892187	29.272	-0.375441
65.2467	-0.0108702	29.2895	-0.398095	29.2894	-0.383872	65.2628	-0.900038	65.3065	0.0881269	29.2891	-0.375391
65.33	-0.0103121	29.3067	-0.398018	29.3066	-0.384099	65.3461	-0.900954	65.3899	0.0864087	29.3063	-0.375313
65.4134	-0.00982433	29.3238	-0.39794	29.3237	-0.384361	65.4295	-0.902229	65.4732	0.0843007	29.3234	-0.375248
65.4967	-0.00939149	29.3409	-0.397951	29.3409	-0.384678	65.5128	-0.903761	65.5565	0.0817003	29.3406	-0.375238
65.58	-0.00900335	29.3581	-0.3979	29.358	-0.38497	65.5961	-0.905451	65.6398	0.078533	29.3577	-0.375092
65.6634	-0.00863958	29.3752	-0.397959	29.3751	-0.385144	65.6795	-0.907402	65.7232	0.0747063	29.3748	-0.375077
65.7467	-0.00832696	29.3924	-0.397934	29.3923	-0.385415	65.7628	-0.909559	65.8065	0.0711033	29.392	-0.375038
65.83	-0.00803967	29.4095	-0.397809	29.4094	-0.385506	65.8461	-0.912059	65.8898	0.0675131	29.4091	-0.374923
65.9134	-0.00780975	29.4266	-0.397769	29.4265	-0.385518	65.9295	-0.914439	65.9732	0.0638934	29.4263	-0.374815
65.9967	-0.00757983	29.4438	-0.397816	29.4437	-0.38567	66.0128	-0.916718	66.0565	0.0605131	29.4434	-0.374795
66.08	-0.00739125	29.4609	-0.397695	29.4608	-0.385724	66.0961	-0.919087	66.1398	0.0573819	29.4605	-0.374646
66.1634	-0.00733078	29.478	-0.397512	29.478	-0.385723	66.1795	-0.921262	66.2231	0.0542153	29.4777	-0.374516
66.2467	-0.00748399	29.4952	-0.397467	29.4951	-0.385658	66.2628	-0.923453	66.3065	0.0510423	29.4948	-0.374512
66.33	-0.00773494	29.5123	-0.397336	29.5122	-0.385511	66.3461	-0.925388	66.3898	0.047815	29.5119	-0.37449
66.4134	-0.00806597	29.5295	-0.397278	29.5294	-0.38544	66.4295	-0.927278	66.4731	0.0440973	29.5291	-0.374356
66.4967	-0.00843451	29.5466	-0.397271	29.5465	-0.385504	66.5128	-0.928946	66.5565	0.0406926	29.5462	-0.3744
66.58	-0.00899713	29.5637	-0.397074	29.5636	-0.385343	66.5961	-0.930573	66.6398	0.0373841	29.5633	-0.374607
66.6634	-0.00957481	29.5809	-0.397007	29.5808	-0.385249	66.6794	-0.932081	66.7232	0.0343544	29.5805	-0.374717
66.7467	-0.0100569	29.598	-0.396993	29.5979	-0.385151	66.7628	-0.933451	66.8065	0.0313889	29.5976	-0.374946
66.8301	-0.0105655	29.6151	-0.39692	29.6151	-0.384885	66.8461	-0.934652	66.8898	0.0284878	29.6148	-0.375209
66.9134	-0.0108999	29.6323	-0.396773	29.6322	-0.384706	66.9295	-0.93563	66.9732	0.025914	29.6319	-0.375314
66.9967	-0.0112177	29.6494	-0.396678	29.6493	-0.38438	67.0128	-0.936709	67.0565	0.0231747	29.649	-0.375504
67.0801	-0.0116857	29.6665	-0.396589	29.6665	-0.383892	67.0961	-0.93763	67.1398	0.0210031	29.6662	-0.375672
67.1634	-0.0121403	29.6837	-0.396541	29.6836	-0.383435	67.1795	-0.938559	67.2232	0.0191721	29.6833	-0.375712
67.2467	-0.0125158	29.7008	-0.396502	29.7007	-0.382972	67.2628	-0.939387	67.3065	0.0172856	29.7005	-0.375833
67.33	-0.0128435	29.718	-0.396334	29.7179	-0.382457	67.3461	-0.940254	67.3898	0.0155583	29.7176	-0.375931
67.4134	-0.0130643	29.7351	-0.396283	29.735	-0.382074	67.4295	-0.941138	67.4732	0.0140789	29.7347	-0.375926
67.4967	-0.0131747	29.7522	-0.396398	29.7522	-0.381712	67.5128	-0.941982	67.5565	0.0127737	29.7519	-0.375962
67.58	-0.0132768	29.7694	-0.396355	29.7693	-0.381431	67.5961	-0.942614	67.6398	0.0116926	29.769	-0.375964
67.6634	-0.0133279	29.7865	-0.39626	29.7864	-0.381197	67.6795	-0.94317	67.7231	0.0108645	29.7861	-0.375929
67.7467	-0.0133509	29.8037	-0.396257	29.8036	-0.381013	67.7628	-0.943646	67.8065	0.0102328	29.8033	-0.375911
67.83	-0.0132433	29.8208	-0.396116	29.8207	-0.38086	67.8461	-0.944007	67.8898	0.00971319	29.8204	-0.375832
67.9134	-0.0130992	29.8379	-0.396164	29.8378	-0.380712	67.9295	-0.944254	67.9732	0.00919264	29.8376	-0.375715
67.9967	-0.0129326	29.8551	-0.396238	29.855	-0.380657	68.0128	-0.944413	68.0565	0.00870435	29.8547	-0.375633
68.08	-0.012756	29.8722	-0.396209	29.8721	-0.380558	68.0961	-0.944591	68.1398	0.00814077	29.8718	-0.375517
68.1634	-0.0125528	29.8893	-0.396241	29.8893	-0.380548	68.1795	-0.944718	68.2231	0.0076446	29.889	-0.375301
68.2467	-0.0123387	29.9065	-0.396238	29.9064	-0.380613	68.2628	-0.944796	68.3064	0.00732505	29.9061	-0.375149
68.33	-0.0121095	29.9236	-0.396253	29.9235	-0.380688	68.3461	-0.944864	68.3898	0.00708509	29.9232	-0.374998
68.4134	-0.0118576	29.9407	-0.396285	29.9407	-0.380699	68.4295	-0.944895	68.4731	0.0069522	29.9404	-0.37486
68.4967	-0.0116228	29.9579	-0.39634	29.9578	-0.380903	68.5128	-0.944944	68.5565	0.00685014	29.9575	-0.374703
68.58	-0.0114094	29.975	-0.396285	29.9749	-0.381068	68.5961	-0.944972	68.6398	0.0068076	29.9747	-0.374651
68.6634	-0.0111745	29.9922	-0.396366	29.9921	-0.38132	68.6795	-0.944962	68.7232	0.00677008	29.9918	-0.374441
68.7467	-0.0109591	30.0093	-0.396367	30.0092	-0.380759	68.7628	-0.944949	68.8065	0.00679493	30.0089	-0.374199
68.83	-0.0107302	30.0264	-0.396301	30.0264	-0.381739	68.8461	-0.944912	68.8898	0.00679422	30.0261	-0.374123
68.9134	-0.0104828	30.0436	-0.396391	30.0435	-0.381904	68.9295	-0.944906	68.9731	0.00682385	30.0432	-0.373917
68.9967	-0.0102228	30.0607	-0.396538	30.0604	-0.382011	69.0128	-0.944879	69.0565	0.00688528	30.0603	-0.373666
69.08	-0.00994622	30.0779	-0.396469	30.0773	-0.382144	69.0961	-0.944817	69.1398	0.00693093	30.0775	-0.373399
69.1634	-0.00964054	30.095	-0.396488	30.0944	-0.382253	69.1795	-0.944765	69.2232	0.00701004	30.0946	-0.373058
69.2467	-0.00929374	30.1121	-0.396644	30.1116	-0.382351	69.2628	-0.944691	69.3065	0.00709536	30.1118	-0.372757
69.33	-0.00890081	30.1293	-0.396677	30.1287	-0.383342	69.3461	-0.944634	69.3898	0.00717782	30.1289	-0.372518
69.4134	-0.00848351	30.1464	-0.396747	30.1458	-0.382632	69.4295	-0.944545	69.4732	0.00724665	30.146	-0.372123
69.4967	-0.00805115	30.1635	-0.396864	30.163	-0.382703	69.5128	-0.944448	69.5565	0.00733676	30.1632	-0.371793
69.58	-0.00755186	30.1807	-0.396765	30.1801	-0.382848	69.5961	-0.944365	69.6398	0.00744718	30.1803	-0.371533
69.6634	-0.00701984	30.1978	-0.396702	30.1973	-0.382819	69.6795	-0.944232	69.7232	0.00752725	30.1974	-0.371288
69.7467	-0.00649307	30.215	-0.396846	30.2144	-0.382884	69.7628	-0.944033	69.8098	0.00759967	30.2146	-0.371063
69.83	-0.00601219	30.2321	-0.396805	30.2315	-0.383059	69.8495	-0.943847	69.8932	0.00769479	30.2317	-0.370976
69.9134	-0.00556262	30.2492	-0.39674	30.2487	-0.383056	69.9328	-0.94359	69.9765	0.00779398	30.2489	-0.370868
69.9967	-0.00514627	30.2664	-0.396682	30.2658	-0.383109	70.0162	-0.943386	70.0598	0.00789699	30.266	-0.370858
70.08	-0.00472538	30.2835	-0.396424	30.2829	-0.383201	70.0995	-0.943194	70.1432	0.00797084	30.2831	-0.370844
70.1634	-0.004337	30.3006	-0.396362	30.3001	-0.383228	70.1829	-0.942992	70.2265	0.00807242	30.3003	-0.370773
70.2467	-0.00391898	30.3178	-0.39633	30.3172	-0.383298	70.2662	-0.942841	70.3098	0.0081587	30.3174	-0.370733
70.33	-0.0035184	30.3349	-0.396198	30.3344	-0.383299	70.3495	-0.942731	70.3932	0.00825311	30.3345	-0.370913
70.4134	-0.00310731	30.3521	-0.396068	30.3515	-0.383169	70.4329	-0.942613	70.4765	0.00835707	30.3517	-0.370911
70.4967	-0.0027512	30.3692	-0.395956	30.3686	-0.383239	70.5162	-0.942512	70.5598	0.00845053	30.3688	-0.370942
70.58	-0.00241969	30.3863	-0.395814	30.3858	-0.383303	70.5995	-0.942442	70.6432	0.0085913	30.386	-0.37101
70.6634	-0.00212237	30.4035	-0.39577	30.4029	-0.383257	70.6828	-0.942362	70.7265	0.00870817	30.4031	-0.371128
70.7467	-0.00188552	30.4206	-0.395736	30.4201	-0.383224	70.7662	-0.942286	70.8098	0.00882027	30.4202	-0.371169
70.8301	-0.00173614	30.4377	-0.395535	30.4372	-0.383228	70.8495	-0.942292	70.8932	0.00887954	30.4374	-0.371205
70.9134	-0.00165703	30.4549	-0.395521	30.4543	-0.38313	70.9328	-0.94239	70.9765	0.00886185	30.4545	-0.371237
70.9968	-0.00168284	30.472	-0.395485	30.4715	-0.383069	71.0161	-0.942526	71.0598	0.0086869	30.4716	-0.371331
71.0801	-0.00180402	30.4891	-0.395411	30.4886	-0.383089	71.0995	-0.942924	71.1432	0.00839484	30.4888	-0.37141
71.1634	-0.0019675	30.5063	-0.39536	30.5057	-0.38307	71.1828	-0.943516	71.2265	0.00789269	30.5059	-0.371561
71.2468	-0.00217686	30.5234	-0.39551	30.5229	-0.383013	71.2661	-0.944316	71.3098	0.00704804	30.5231	-0.371588
71.3301	-0.00250669	30.5406	-0.395553	30.54	-0.383054	71.3495	-0.945289	71.3932	0.00595029	30.5402	-0.37168
71.4134	-0.00308819	30.5577	-0.395599	30.5572	-0.382917	71.4328	-0.946686	71.4765	0.00441444	30.5573	-0.371802
71.4968	-0.00415201	30.5748	-0.395627	30.5743	-0.382946	71.5161	-0.948352	71.5598	0.00229446	30.5745	-0.371794
71.5801	-0.00544192	30.592	-0.395591	30.5914	-0.383047	71.5995	-0.950499	71.6432	-0.000344168	30.5916	-0.371828
71.6634	-0.00685779	30.6091	-0.395696	30.6086	-0.382912	71.6828	-0.952865	71.7265	-0.0033131	30.6087	-0.371913
71.7468	-0.0084522	30.6263	-0.395684	30.6257	-0.382795	71.7661	-0.95491	71.8098	-0.00651769	30.6259	-0.371926
71.8301	-0.0102835	30.6434	-0.395425	30.6428	-0.382903	71.8495	-0.956395	71.8931	-0.00968714	30.643	-0.371894
71.9134	-0.0120908	30.6605	-0.395396	30.66	-0.382822	71.9328	-0.957998	71.9765	-0.012516	30.6602	-0.371923
71.9967	-0.0138877	30.6777	-0.395433	30.6771	-0.382774	72.0162	-0.959695	72.0598	-0.0153172	30.6773	-0.371923
72.08	-0.0154754	30.6948	-0.395287	30.6943	-0.382757	72.0995	-0.961426	72.1432	-0.0178064	30.6944	-0.371938
72.1634	-0.0168439	30.712	-0.395099	30.7114	-0.382667	72.1828	-0.963217	72.2265	-0.0203881	30.7116	-0.371868
72.2467	-0.0181195	30.7291	-0.39518	30.7285	-0.382614	72.2662	-0.964745	72.3098	-0.023391	30.7287	-0.371765
72.3301	-0.0195115	30.7462	-0.395143	30.7457	-0.382612	72.3495	-0.966655	72.3932	-0.0268874	30.7458	-0.371742
72.4134	-0.0209907	30.7634	-0.39499	30.7628	-0.382516	72.4329	-0.968564	72.4765	-0.0302818	30.763	-0.371832
72.4967	-0.0223339	30.7805	-0.394931	30.7799	-0.382535	72.5162	-0.970227	72.5598	-0.0331788	30.7801	-0.371826
72.5801	-0.0239706	30.7976	-0.394696	30.7971	-0.382597	72.5995	-0.971584	72.6432	-0.0357462	30.7973	-0.371819
72.6634	-0.0253468	30.8148	-0.394623	30.8142	-0.382576	72.6828	-0.972848	72.7265	-0.0379221	30.8144	-0.371863
72.7468	-0.0267679	30.8319	-0.394613	30.8314	-0.382532	72.7662	-0.974241	72.8099	-0.0400452	30.8315	-0.371858
72.8301	-0.0281996	30.849	-0.394481	30.8485	-0.38261	72.8495	-0.975543	72.8932	-0.0422008	30.8487	-0.371864
72.9134	-0.0294266	30.8662	-0.394517	30.8656	-0.382571	72.9329	-0.976983	72.9765	-0.04438	30.8658	-0.371935
72.9968	-0.0306374	30.8833	-0.394576	30.8828	-0.382544	73.0162	-0.978378	73.0599	-0.0467562	30.8829	-0.371904
73.0801	-0.0317469	30.9005	-0.394525	30.8999	-0.382601	73.0995	-0.979447	73.1432	-0.0491303	30.9001	-0.37185
73.1634	-0.0327605	30.9176	-0.394609	30.917	-0.382595	73.1829	-0.980284	73.2265	-0.051424	30.9172	-0.371894
73.2468	-0.0336773	30.9347	-0.394623	30.9342	-0.382533	73.2662	-0.981103	73.3099	-0.0535194	30.9343	-0.371764
73.3301	-0.034549	30.9519	-0.394624	30.9513	-0.382534	73.3495	-0.981712	73.3932	-0.0555284	30.9515	-0.371724
73.4134	-0.0354857	30.969	-0.394661	30.9685	-0.382451	73.4329	-0.982239	73.4765	-0.0574285	30.9686	-0.371797
73.4968	-0.0365736	30.9861	-0.394738	30.9856	-0.382424	73.5162	-0.982727	73.5599	-0.0590241	30.9858	-0.371702
73.5801	-0.037767	31.0033	-0.394696	31.0027	-0.382471	73.5995	-0.983162	73.6432	-0.0604479	31.0029	-0.371611
73.6634	-0.0389878	31.0204	-0.394622	31.0199	-0.382362	73.6829	-0.983528	73.7265	-0.0617866	31.0201	-0.371619
73.7468	-0.0401764	31.0376	-0.394662	31.037	-0.382335	73.7662	-0.983852	73.8099	-0.0630332	31.0372	-0.371595
73.8301	-0.0412937	31.0547	-0.394732	31.0541	-0.38232	73.8495	-0.984139	73.8932	-0.0641377	31.0543	-0.37153
73.9134	-0.0422868	31.0718	-0.394807	31.0713	-0.382268	73.9328	-0.984381	73.9765	-0.0651761	31.0715	-0.371452
73.9968	-0.0432366	31.089	-0.394897	31.0884	-0.382185	74.0161	-0.984563	74.0599	-0.066347	31.0886	-0.37132
74.0801	-0.0440822	31.1061	-0.39485	31.1056	-0.382221	74.0995	-0.984707	74.1432	-0.0676056	31.1057	-0.371212
74.1634	-0.0451683	31.1233	-0.394984	31.1227	-0.382095	74.1828	-0.984831	74.2265	-0.0688963	31.1229	-0.371191
74.2468	-0.0464472	31.1404	-0.395039	31.1398	-0.382031	74.2661	-0.98494	74.3099	-0.0703829	31.14	-0.371082
74.3301	-0.0475318	31.1575	-0.395058	31.157	-0.382044	74.3495	-0.985009	74.3932	-0.0716733	31.1572	-0.370997
74.4134	-0.049169	31.1747	-0.395063	31.1741	-0.381942	74.4328	-0.985095	74.4799	-0.0729649	31.1743	-0.371068
74.4967	-0.050691	31.1918	-0.395121	31.1913	-0.381876	74.5162	-0.985149	74.5632	-0.0742309	31.1914	-0.37118
74.5801	-0.052021	31.209	-0.395272	31.2084	-0.381905	74.6028	-0.985222	74.6465	-0.0754479	31.2086	-0.371445
74.6634	-0.0532034	31.2261	-0.395433	31.2255	-0.381833	74.6862	-0.985353	74.7299	-0.0765906	31.2257	-0.371847
74.7468	-0.0542194	31.2432	-0.395552	31.2427	-0.381828	74.7695	-0.985524	74.8132	-0.0777603	31.2429	-0.372231
74.8301	-0.0549919	31.2604	-0.395469	31.2598	-0.381785	74.8529	-0.985663	74.8965	-0.0789085	31.26	-0.372693
74.9134	-0.0556938	31.2775	-0.395411	31.2769	-0.381662	74.9362	-0.98579	74.9799	-0.080005	31.2771	-0.373208
74.9968	-0.0563915	31.2946	-0.395425	31.2941	-0.381671	75.0195	-0.985917	75.0632	-0.0809132	31.2943	-0.373594
75.0801	-0.0571716	31.3118	-0.395308	31.3112	-0.381769	75.1028	-0.986087	75.1465	-0.0817921	31.3114	-0.373997
75.1634	-0.0580693	31.3289	-0.395235	31.3284	-0.381701	75.1862	-0.986464	75.2299	-0.0827612	31.3285	-0.374336
75.2468	-0.059038	31.3461	-0.39521	31.3455	-0.381637	75.2695	-0.986789	75.3132	-0.08381	31.3457	-0.374519
75.3301	-0.0599763	31.3632	-0.395121	31.3626	-0.38164	75.3529	-0.98716	75.3966	-0.084886	31.3628	-0.374597
75.4135	-0.0609089	31.3803	-0.395076	31.3798	-0.381574	75.4362	-0.987675	75.4799	-0.0861558	31.3799	-0.37462
75.4968	-0.0621446	31.3975	-0.395084	31.3969	-0.381544	75.5195	-0.988228	75.5632	-0.0874022	31.3971	-0.37473
75.5801	-0.0637271	31.4146	-0.395044	31.414	-0.381585	75.6029	-0.988821	75.6466	-0.0885633	31.4142	-0.374755
75.6635	-0.0654935	31.4318	-0.395073	31.4312	-0.38151	75.6862	-0.989622	75.7299	-0.0897225	31.4314	-0.374695
75.7468	-0.0672146	31.4489	-0.395176	31.4483	-0.381573	75.7695	-0.990448	75.8132	-0.091017	31.4485	-0.374759
75.8335	-0.0689842	31.466	-0.395138	31.4655	-0.38166	75.8529	-0.991271	75.8966	-0.0922557	31.4656	-0.374739
75.9168	-0.0706331	31.4832	-0.395123	31.4826	-0.381558	75.9362	-0.992053	75.9799	-0.0933059	31.4828	-0.374625
76.0001	-0.0723583	31.5003	-0.39527	31.4997	-0.381523	76.0195	-0.992977	76.0632	-0.0943819	31.4999	-0.374596
76.0834	-0.0740234	31.5174	-0.395236	31.5169	-0.381595	76.1029	-0.994052	76.1466	-0.0954563	31.5171	-0.374514
76.1668	-0.075327	31.5346	-0.395335	31.534	-0.381568	76.1862	-0.995066	76.2299	-0.0964512	31.5342	-0.374432
76.2501	-0.0766989	31.5517	-0.395412	31.5512	-0.381587	76.2695	-0.996158	76.3132	-0.097385	31.5513	-0.374361
76.3334	-0.0784027	31.5689	-0.395402	31.5683	-0.381562	76.3529	-0.997267	76.3966	-0.0984273	31.5685	-0.37419
76.4168	-0.0803473	31.586	-0.395325	31.5854	-0.381438	76.4362	-0.99835	76.4799	-0.0997653	31.5856	-0.374087
76.5001	-0.0824063	31.6031	-0.395468	31.6026	-0.381493	76.5195	-0.999743	76.5632	-0.101234	31.6027	-0.374065
76.5834	-0.0842964	31.6203	-0.395377	31.6197	-0.381501	76.6029	-1.00136	76.6466	-0.102866	31.6199	-0.373905
76.6668	-0.0862263	31.6374	-0.395204	31.6368	-0.381388	76.6862	-1.00319	76.7299	-0.104359	31.637	-0.373793
76.7501	-0.0880531	31.6545	-0.39527	31.654	-0.381386	76.7695	-1.00519	76.8132	-0.105739	31.6542	-0.373748
76.8334	-0.089865	31.6717	-0.395273	31.6711	-0.381442	76.8529	-1.0074	76.8966	-0.107172	31.6713	-0.373635
76.9168	-0.0913638	31.6888	-0.395273	31.6883	-0.381359	76.9362	-1.00957	76.9799	-0.108415	31.6884	-0.373481
77.0001	-0.0930459	31.706	-0.395256	31.7054	-0.381313	77.0196	-1.01182	77.0632	-0.109665	31.7056	-0.373421
77.0835	-0.0949515	31.7231	-0.395178	31.7225	-0.381324	77.1029	-1.01415	77.1465	-0.110999	31.7227	-0.373295
77.1668	-0.0967997	31.7402	-0.395142	31.7397	-0.381308	77.1862	-1.01654	77.2299	-0.112265	31.7398	-0.373277
77.2502	-0.098429	31.7574	-0.395146	31.7568	-0.381373	77.2695	-1.01873	77.3132	-0.113634	31.757	-0.373289
77.3335	-0.100063	31.7745	-0.395087	31.7739	-0.38143	77.3529	-1.02123	77.3965	-0.115146	31.7741	-0.373195
77.4168	-0.101728	31.7916	-0.394923	31.7911	-0.381372	77.4362	-1.02376	77.4799	-0.116598	31.7913	-0.373103
77.5002	-0.103196	31.8088	-0.394886	31.8082	-0.38137	77.5195	-1.02635	77.5632	-0.118017	31.8084	-0.373157
77.5835	-0.104448	31.8259	-0.394667	31.8254	-0.381466	77.6029	-1.02896	77.6466	-0.119323	31.8255	-0.373071
77.6668	-0.105952	31.8431	-0.394524	31.8425	-0.381457	77.6862	-1.03133	77.7299	-0.120683	31.8427	-0.373077
77.7501	-0.107767	31.8602	-0.394579	31.8596	-0.381475	77.7696	-1.03378	77.8132	-0.122278	31.8598	-0.37317
77.8334	-0.109869	31.8773	-0.394443	31.8768	-0.381571	77.8529	-1.03643	77.8966	-0.123907	31.877	-0.373048
77.9167	-0.111903	31.8945	-0.394385	31.8939	-0.381492	77.9362	-1.03889	77.9799	-0.125478	31.8941	-0.372971
78.0001	-0.113795	31.9116	-0.394278	31.9111	-0.381442	78.0196	-1.0414	78.0632	-0.127296	31.9112	-0.372958
78.0834	-0.115685	31.9288	-0.394087	31.9282	-0.381504	78.1029	-1.04391	78.1466	-0.129163	31.9284	-0.372763
78.1667	-0.117654	31.9459	-0.394143	31.9453	-0.381444	78.1862	-1.04625	78.2299	-0.130775	31.9455	-0.372629
78.2501	-0.119829	31.963	-0.394172	31.9625	-0.381384	78.2696	-1.04864	78.3132	-0.132078	31.9627	-0.372584
78.3334	-0.121799	31.9802	-0.394029	31.9796	-0.38141	78.3529	-1.05086	78.3966	-0.133382	31.9798	-0.372491
78.4168	-0.123644	31.9973	-0.394092	31.9968	-0.381277	78.4362	-1.0527	78.4799	-0.134765	31.9969	-0.372404
78.5001	-0.125508	32.0144	-0.394139	32.0139	-0.381295	78.5195	-1.05456	78.5632	-0.135961	32.0141	-0.372344
78.5835	-0.127305	32.0316	-0.394008	32.031	-0.381322	78.6029	-1.05641	78.6466	-0.137028	32.0312	-0.372244
78.6668	-0.129098	32.0487	-0.393974	32.0482	-0.381242	78.6862	-1.05791	78.7299	-0.1381	32.0483	-0.372214
78.7502	-0.131089	32.0659	-0.394	32.0653	-0.381184	78.7696	-1.05956	78.8132	-0.139017	32.0655	-0.372161
78.8335	-0.13376	32.083	-0.393857	32.0825	-0.381163	78.8529	-1.06126	78.8966	-0.139942	32.0826	-0.372059
78.9168	-0.135641	32.1001	-0.393813	32.0996	-0.381044	78.9362	-1.06314	78.9799	-0.140756	32.0998	-0.372009
79.0002	-0.137103	32.1173	-0.393791	32.1167	-0.380967	79.0196	-1.06533	79.0632	-0.1415	32.1169	-0.372086
79.0835	-0.138243	32.1344	-0.393692	32.1339	-0.380941	79.1029	-1.06752	79.1466	-0.142321	32.134	-0.371982
79.1668	-0.139431	32.1516	-0.393648	32.151	-0.380881	79.1896	-1.06965	79.2332	-0.143094	32.1512	-0.371854
79.2502	-0.140457	32.1687	-0.393699	32.1681	-0.380755	79.2729	-1.07139	79.3166	-0.143866	32.1683	-0.371864
79.3335	-0.141282	32.1858	-0.393722	32.1853	-0.380704	79.3563	-1.07321	79.3999	-0.144636	32.1854	-0.37174
79.4168	-0.142055	32.203	-0.393755	32.2024	-0.380647	79.4396	-1.07498	79.4832	-0.145929	32.2026	-0.371614
79.5002	-0.142671	32.2201	-0.393839	32.2195	-0.380669	79.5229	-1.07686	79.5666	-0.14748	32.2197	-0.371551
79.5835	-0.14303	32.2373	-0.393788	32.2367	-0.380673	79.6062	-1.07874	79.6499	-0.149104	32.2369	-0.371427
79.6668	-0.143171	32.2544	-0.393729	32.2538	-0.380596	79.6895	-1.08025	79.7333	-0.150368	32.254	-0.37133
79.7502	-0.143159	32.2715	-0.393754	32.271	-0.380467	79.7729	-1.08173	79.8166	-0.151428	32.2711	-0.371271
79.8335	-0.143016	32.2887	-0.393663	32.2881	-0.380468	79.8562	-1.08308	79.8999	-0.152301	32.2883	-0.371129
79.9168	-0.142746	32.3058	-0.393528	32.3052	-0.380427	79.9395	-1.08433	79.9832	-0.152976	32.3054	-0.371048
80.0002	-0.142402	32.3229	-0.393543	32.3224	-0.380402	80.0229	-1.08547	80.0666	-0.153515	32.3225	-0.370985
80.0835	-0.141972	32.3401	-0.393432	32.3395	-0.380455	80.1062	-1.08648	80.1499	-0.154011	32.3397	-0.370798
80.1668	-0.141447	32.3572	-0.393377	32.3567	-0.380354	80.1896	-1.08742	80.2333	-0.154418	32.3568	-0.370619
80.2502	-0.140386	32.3743	-0.393373	32.3738	-0.380267	80.2729	-1.08824	80.3166	-0.154872	32.374	-0.370592
80.3335	-0.138369	32.3915	-0.393213	32.3909	-0.380336	80.3562	-1.08909	80.3999	-0.155346	32.3911	-0.370418
80.4168	-0.134936	32.4086	-0.39307	32.4081	-0.380376	80.4396	-1.08992	80.4833	-0.155721	32.4083	-0.370291
80.5002	-0.131529	32.4258	-0.392978	32.4252	-0.380378	80.5229	-1.09074	80.5666	-0.156068	32.4254	-0.370244
80.5835	-0.128014	32.4429	-0.392832	32.4424	-0.3804	80.6062	-1.09166	80.6499	-0.156482	32.4425	-0.370166
80.6669	-0.124604	32.4601	-0.392755	32.4595	-0.380307	80.6896	-1.09258	80.7333	-0.156794	32.4597	-0.370174
80.7502	-0.150994	32.4772	-0.392763	32.4766	-0.380301	80.7729	-1.09333	80.8166	-0.157092	32.4768	-0.370175
80.8335	-0.15409	32.4943	-0.392726	32.4938	-0.380362	80.8563	-1.09402	80.8999	-0.157343	32.4939	-0.370111
80.9169	-0.15587	32.5115	-0.392715	32.5109	-0.380352	80.9396	-1.09475	80.9833	-0.157663	32.5111	-0.370179
81.0002	-0.156777	32.5286	-0.392605	32.528	-0.380302	81.0229	-1.09569	81.0666	-0.158013	32.5282	-0.370112
81.0836	-0.156202	32.5457	-0.392531	32.5452	-0.380394	81.1063	-1.09643	81.1499	-0.15837	32.5453	-0.370103
81.1669	-0.152945	32.5629	-0.392484	32.5623	-0.38042	81.1896	-1.0971	81.2333	-0.158832	32.5625	-0.370133
81.2502	-0.149972	32.58	-0.392495	32.5795	-0.380476	81.2729	-1.09785	81.3166	-0.159408	32.5796	-0.370141
81.3336	-0.171351	32.5971	-0.392517	32.5966	-0.380658	81.3563	-1.09844	81.3999	-0.160092	32.5968	-0.370211
81.4169	-0.17309	32.6143	-0.392467	32.6137	-0.380712	81.4396	-1.0989	81.4833	-0.160745	32.6139	-0.370092
81.5002	-0.173971	32.6314	-0.392433	32.6309	-0.380858	81.5229	-1.09944	81.5666	-0.161336	32.631	-0.370077
81.5835	-0.172688	32.6486	-0.392444	32.648	-0.381012	81.6063	-1.10004	81.65	-0.161858	32.6482	-0.370143
81.6668	-0.166997	32.6657	-0.392525	32.6651	-0.38103	81.6896	-1.10062	81.7333	-0.162322	32.6653	-0.370147
81.7502	-0.159191	32.6829	-0.392679	32.6823	-0.380968	81.7729	-1.10127	81.8166	-0.162788	32.6825	-0.370144
81.8335	-0.165145	32.7	-0.392707	32.6994	-0.381025	81.8563	-1.10188	81.9	-0.163277	32.6996	-0.370166
81.9168	-0.172385	32.7171	-0.392773	32.7166	-0.381035	81.9397	-1.1025	81.9833	-0.16378	32.7167	-0.370043
82.0002	-0.172848	32.7343	-0.39296	32.7337	-0.380999	82.023	-1.10316	82.0666	-0.164289	32.7339	-0.36995
82.0835	-0.172729	32.7514	-0.392978	32.7508	-0.381004	82.1063	-1.10376	82.15	-0.164772	32.751	-0.36994
82.1668	-0.169743	32.7685	-0.392967	32.768	-0.381003	82.1897	-1.10439	82.2333	-0.165269	32.7681	-0.369868
82.2502	-0.163228	32.7857	-0.393077	32.7851	-0.380914	82.273	-1.10496	82.3166	-0.165816	32.7853	-0.369784
82.3335	-0.162423	32.8028	-0.393088	32.8023	-0.380689	82.3563	-1.10537	82.4	-0.166336	32.8024	-0.369739
82.4169	-0.172245	32.8199	-0.393187	32.8194	-0.380385	82.4396	-1.1057	82.4833	-0.166861	32.8196	-0.369605
82.5002	-0.172636	32.8371	-0.39333	32.8365	-0.379998	82.5229	-1.10614	82.5666	-0.167516	32.8367	-0.369531
82.5835	-0.172347	32.8542	-0.393312	32.8537	-0.379641	82.6063	-1.10664	82.65	-0.168097	32.8538	-0.369496
82.6669	-0.169251	32.8714	-0.393363	32.8708	-0.379217	82.6896	-1.1071	82.7333	-0.168597	32.871	-0.369284
82.7502	-0.16119	32.8885	-0.393469	32.8879	-0.378783	82.7729	-1.10739	82.8166	-0.169121	32.8881	-0.369187
82.8335	-0.172254	32.9056	-0.393491	32.9051	-0.378382	82.8563	-1.10767	82.9	-0.169596	32.9053	-0.369127
82.9169	-0.173231	32.9228	-0.393667	32.9222	-0.378227	82.9396	-1.10807	82.9833	-0.170151	32.9224	-0.369015
83.0002	-0.173427	32.9399	-0.393872	32.9394	-0.377921	83.0229	-1.10851	83.0666	-0.170617	32.9395	-0.368945
83.0835	-0.172466	32.9571	-0.39378	32.9565	-0.377749	83.1063	-1.10903	83.1533	-0.170953	32.9567	-0.368948
83.1669	-0.168229	32.9742	-0.393853	32.9736	-0.377611	83.1896	-1.10967	83.2366	-0.171224	32.9738	-0.36879
83.2502	-0.173462	32.9913	-0.393978	32.9908	-0.3775	83.273	-1.11028	83.3199	-0.171496	32.9909	-0.368665
83.3336	-0.187382	33.0085	-0.393897	33.0079	-0.377342	83.3563	-1.11109	83.4033	-0.171849	33.0081	-0.368522
83.4169	-0.188937	33.0256	-0.393927	33.0251	-0.377219	83.4396	-1.112	83.4899	-0.172252	33.0252	-0.368345
83.5002	-0.188201	33.0427	-0.393908	33.0422	-0.377076	83.523	-1.11271	83.5733	-0.172554	33.0424	-0.368248
83.5836	-0.181678	33.0599	-0.393854	33.0593	-0.376965	83.6063	-1.11358	83.66	-0.172801	33.0595	-0.368189
83.6669	-0.173041	33.077	-0.39396	33.0765	-0.376916	83.6896	-1.11446	83.7433	-0.173111	33.0766	-0.367966
83.7502	-0.168389	33.0942	-0.394048	33.0936	-0.376733	83.773	-1.11521	83.8267	-0.173403	33.0938	-0.367872
83.8336	-0.189196	33.1113	-0.394036	33.1108	-0.376622	83.8563	-1.11593	83.91	-0.173605	33.1109	-0.367784
83.9169	-0.190352	33.1284	-0.393992	33.1279	-0.376579	83.943	-1.11673	83.9967	-0.173849	33.1281	-0.367686
84.0002	-0.190578	33.1456	-0.393941	33.145	-0.376465	84.0263	-1.11754	84.08	-0.174107	33.1452	-0.367604
84.0836	-0.186296	33.1627	-0.39381	33.1622	-0.376319	84.1096	-1.11831	84.1667	-0.174308	33.1623	-0.367558
84.1669	-0.178383	33.1799	-0.39366	33.1793	-0.376421	84.193	-1.11901	84.25	-0.174512	33.1795	-0.367406
84.2502	-0.169298	33.197	-0.393652	33.1964	-0.376369	84.2763	-1.1196	84.3333	-0.174708	33.1966	-0.367416
84.3336	-0.183402	33.2141	-0.393557	33.2136	-0.376379	84.3596	-1.1203	84.4166	-0.174877	33.2137	-0.367393
84.4169	-0.185836	33.2313	-0.393429	33.2307	-0.376443	84.443	-1.12119	84.5	-0.175081	33.2309	-0.367274
84.5002	-0.186106	33.2484	-0.39349	33.2479	-0.376381	84.5263	-1.12222	84.5833	-0.17524	33.248	-0.36723
84.5836	-0.184737	33.2655	-0.393341	33.265	-0.376368	84.6096	-1.12363	84.6666	-0.175349	33.2652	-0.367213
84.6669	-0.178635	33.2827	-0.393326	33.2821	-0.376458	84.693	-1.12486	84.75	-0.175436	33.2823	-0.367117
84.7503	-0.169611	33.2998	-0.393304	33.2993	-0.376332	84.7763	-1.12587	84.8333	-0.175546	33.2994	-0.367036
84.8336	-0.197619	33.317	-0.393103	33.3164	-0.376298	84.8597	-1.12674	84.9167	-0.175639	33.3166	-0.366971
84.9169	-0.200421	33.3341	-0.39307	33.3336	-0.376356	84.943	-1.12723	85	-0.175756	33.3337	-0.366808
85.0002	-0.20161	33.3512	-0.392957	33.3507	-0.376374	85.0263	-1.12775	85.0833	-0.175812	33.3509	-0.366734
85.0836	-0.199082	33.3684	-0.392785	33.3678	-0.376438	85.1097	-1.12837	85.1667	-0.175928	33.368	-0.366756
85.1669	-0.191381	33.3855	-0.392657	33.385	-0.376534	85.193	-1.12907	85.25	-0.176077	33.3851	-0.366717
85.2502	-0.181538	33.4027	-0.392543	33.4021	-0.376549	85.2763	-1.12985	85.3334	-0.176336	33.4023	-0.366645
85.3336	-0.170713	33.4198	-0.392584	33.4192	-0.376663	85.3596	-1.13068	85.4167	-0.176629	33.4194	-0.366703
85.4169	-0.204238	33.4369	-0.3925	33.4364	-0.376829	85.443	-1.13148	85.5001	-0.176858	33.4365	-0.366644
85.5002	-0.206651	33.4541	-0.392456	33.4535	-0.376849	85.5263	-1.1323	85.5834	-0.177092	33.4537	-0.366676
85.5836	-0.207718	33.4712	-0.392477	33.4707	-0.376956	85.6096	-1.13319	85.6667	-0.177272	33.4708	-0.366708
85.6669	-0.203752	33.4883	-0.392378	33.4878	-0.37707	85.693	-1.13412	85.7501	-0.177499	33.488	-0.366734
85.7502	-0.194347	33.5055	-0.392393	33.5049	-0.37712	85.7763	-1.13505	85.8334	-0.177672	33.5051	-0.366755
85.8336	-0.182675	33.5226	-0.3924	33.5221	-0.377265	85.8597	-1.13594	85.9167	-0.177903	33.5222	-0.36677
85.9169	-0.171983	33.5398	-0.392217	33.5392	-0.377447	85.943	-1.13678	86.0001	-0.178156	33.5394	-0.366782
86.0002	-0.208838	33.5569	-0.392262	33.5564	-0.377465	86.0263	-1.1377	86.0834	-0.178382	33.5565	-0.366812
86.0836	-0.216109	33.574	-0.392353	33.5735	-0.37752	86.1097	-1.13875	86.1667	-0.17864	33.5737	-0.366768
86.1669	-0.218017	33.5912	-0.392298	33.5906	-0.377542	86.193	-1.13975	86.2501	-0.178843	33.5908	-0.366833
86.2503	-0.214052	33.6083	-0.392225	33.6078	-0.377536	86.2764	-1.14074	86.3334	-0.179077	33.6079	-0.366765
86.3336	-0.203881	33.6255	-0.392265	33.6249	-0.377595	86.3597	-1.14161	86.4167	-0.179219	33.6251	-0.366739
86.4169	-0.191633	33.6426	-0.392185	33.642	-0.377716	86.443	-1.14233	86.5001	-0.1793	33.6422	-0.366788
86.5003	-0.179231	33.6597	-0.392097	33.6592	-0.377652	86.5264	-1.14329	86.5834	-0.179383	33.6594	-0.366664
86.5836	-0.169051	33.6769	-0.392009	33.6763	-0.377732	86.6097	-1.14423	86.6667	-0.179408	33.6765	-0.366582
86.6669	-0.223766	33.694	-0.391834	33.6935	-0.377933	86.693	-1.14504	86.75	-0.179429	33.6936	-0.366625
86.7503	-0.227209	33.7112	-0.39176	33.7106	-0.377878	86.7764	-1.14597	86.8334	-0.179457	33.7108	-0.366645
86.8336	-0.22731	33.7283	-0.391803	33.7277	-0.377976	86.8597	-1.14689	86.9167	-0.179483	33.7279	-0.36666
86.9169	-0.22017	33.7454	-0.39172	33.7449	-0.378059	86.943	-1.14749	87.0001	-0.179489	33.745	-0.366655
87.0003	-0.20815	33.7626	-0.391687	33.762	-0.378037	87.0264	-1.14806	87.0834	-0.179528	33.7622	-0.366566
87.0836	-0.195647	33.7797	-0.39169	33.7792	-0.37808	87.1097	-1.14853	87.1701	-0.179556	33.7793	-0.366525
87.1669	-0.182773	33.7968	-0.391591	33.7963	-0.378162	87.1931	-1.14898	87.2534	-0.179649	33.7965	-0.366591
87.2503	-0.169771	33.814	-0.391628	33.8134	-0.378098	87.2764	-1.14939	87.3367	-0.179788	33.8136	-0.366567
87.3336	-0.211146	33.8311	-0.39173	33.8306	-0.37816	87.3597	-1.14978	87.4201	-0.179887	33.8307	-0.366548
87.4169	-0.221538	33.8483	-0.391628	33.8477	-0.378245	87.4431	-1.15029	87.5034	-0.180026	33.8479	-0.366652
87.5003	-0.224161	33.8654	-0.391676	33.8648	-0.378199	87.5264	-1.1508	87.5867	-0.180115	33.865	-0.366779
87.5836	-0.221304	33.8825	-0.391668	33.882	-0.378161	87.6097	-1.1512	87.6701	-0.180233	33.8822	-0.366984
87.6669	-0.211708	33.8997	-0.391621	33.8991	-0.378281	87.693	-1.15163	87.7534	-0.180338	33.8993	-0.367344
87.7503	-0.198858	33.9168	-0.391617	33.9163	-0.378244	87.7764	-1.15197	87.8367	-0.180403	33.9164	-0.36758
87.8336	-0.184765	33.934	-0.391627	33.9334	-0.378239	87.8597	-1.15216	87.9201	-0.180489	33.9336	-0.367821
87.917	-0.172421	33.9511	-0.391584	33.9505	-0.37832	87.943	-1.1524	88.0034	-0.180568	33.9507	-0.368104
88.0003	-0.163855	33.9682	-0.391471	33.9677	-0.378258	88.0264	-1.1526	88.0867	-0.180613	33.9678	-0.368265
88.0836	-0.219381	33.9854	-0.391419	33.9848	-0.378212	88.1097	-1.15285	88.1701	-0.180658	33.985	-0.368425
88.167	-0.222804	34.0025	-0.391383	34.002	-0.378253	88.1931	-1.15323	88.2534	-0.180706	34.0021	-0.368716
88.2503	-0.223454	34.0196	-0.391515	34.0191	-0.378147	88.2931	-1.15366	88.3534	-0.180797	34.0193	-0.368821
88.3503	-0.214497	34.0368	-0.391701	34.0363	-0.378177	88.3764	-1.15395	88.4367	-0.180855	34.0364	-0.368929
88.4337	-0.202589	34.0539	-0.391822	34.0534	-0.378269	88.4598	-1.15448	88.5201	-0.180911	34.0535	-0.369024
88.517	-0.189328	34.0711	-0.391994	34.0705	-0.37825	88.5431	-1.1551	88.6034	-0.180968	34.0707	-0.368979
88.6003	-0.1766	34.0882	-0.392232	34.0877	-0.378309	88.6264	-1.15584	88.6867	-0.181035	34.0878	-0.36897
88.6836	-0.171265	34.1053	-0.392379	34.1048	-0.378367	88.7131	-1.15649	88.7701	-0.181105	34.105	-0.369041
88.7669	-0.222995	34.1225	-0.392437	34.1219	-0.378318	88.7964	-1.15708	88.8534	-0.181181	34.1221	-0.368879
88.8503	-0.226469	34.1396	-0.392587	34.1391	-0.378444	88.8797	-1.15779	88.9367	-0.181262	34.1392	-0.368803
88.9336	-0.226182	34.1568	-0.392705	34.1562	-0.378522	88.9631	-1.15855	89.0201	-0.181347	34.1564	-0.368754
89.017	-0.216786	34.1739	-0.39281	34.1734	-0.378484	89.0464	-1.1595	89.1034	-0.18146	34.1735	-0.368619
89.1003	-0.204884	34.191	-0.392869	34.1905	-0.378499	89.1297	-1.1603	89.1867	-0.181535	34.1906	-0.368461
89.1837	-0.191203	34.2082	-0.392818	34.2076	-0.378588	89.213	-1.16087	89.2701	-0.181612	34.2078	-0.368345
89.267	-0.178517	34.2253	-0.392719	34.2248	-0.378569	89.2964	-1.16161	89.3534	-0.181704	34.2249	-0.368148
89.3503	-0.17158	34.2424	-0.392683	34.2419	-0.378619	89.3797	-1.16217	89.4368	-0.181778	34.242	-0.367978
89.4337	-0.226486	34.2596	-0.392493	34.2591	-0.378721	89.4631	-1.16267	89.5201	-0.181873	34.2592	-0.367845
89.517	-0.229868	34.2767	-0.392339	34.2762	-0.378767	89.5464	-1.16304	89.6034	-0.181997	34.2763	-0.367642
89.6003	-0.229211	34.2939	-0.392291	34.2933	-0.378848	89.6298	-1.16352	89.6868	-0.182106	34.2935	-0.367462
89.6837	-0.220507	34.311	-0.392166	34.3105	-0.378954	89.7131	-1.16397	89.7701	-0.182211	34.3106	-0.367419
89.767	-0.207776	34.3281	-0.392038	34.3276	-0.379015	89.7964	-1.16457	89.8535	-0.182305	34.3278	-0.367281
89.8503	-0.193729	34.3453	-0.392027	34.3447	-0.379085	89.8798	-1.16542	89.9368	-0.182438	34.3449	-0.367178
89.9337	-0.179647	34.3624	-0.391943	34.3619	-0.379242	89.9631	-1.16646	90.0201	-0.182535	34.362	-0.36713
90.017	-0.17266	34.3796	-0.391874	34.379	-0.379304	90.0464	-1.16729	90.1035	-0.182652	34.3792	-0.366981
90.1003	-0.223967	34.3967	-0.391874	34.3962	-0.379289	90.1298	-1.16799	90.1868	-0.182748	34.3963	-0.366864
90.1837	-0.226678	34.4138	-0.391709	34.4133	-0.379335	90.2131	-1.1686	90.2701	-0.182863	34.4134	-0.366877
90.267	-0.225309	34.431	-0.39164	34.4304	-0.379243	90.2964	-1.1694	90.3535	-0.182994	34.4306	-0.366723
90.3503	-0.215624	34.4481	-0.39161	34.4476	-0.379269	90.3798	-1.1704	90.4368	-0.18317	34.4477	-0.366587
90.4337	-0.203392	34.4652	-0.391478	34.4647	-0.379303	90.4631	-1.17127	90.5201	-0.183365	34.4649	-0.366556
90.517	-0.190015	34.4824	-0.391383	34.4819	-0.379275	90.5464	-1.17199	90.6035	-0.183539	34.482	-0.36645
90.6004	-0.176507	34.4995	-0.391298	34.499	-0.379296	90.6298	-1.1729	90.6868	-0.183752	34.4991	-0.366321
90.6837	-0.182433	34.5167	-0.391068	34.5161	-0.379328	90.7131	-1.17379	90.7701	-0.183935	34.5163	-0.366192
90.767	-0.222832	34.5338	-0.390808	34.5333	-0.379288	90.7965	-1.17455	90.8535	-0.184114	34.5334	-0.366134
90.8504	-0.225554	34.5509	-0.390577	34.5504	-0.379249	90.8798	-1.1755	90.9368	-0.184271	34.5506	-0.366038
90.9337	-0.223392	34.5681	-0.390285	34.5675	-0.379227	90.9631	-1.17634	91.0201	-0.184453	34.5677	-0.365912
91.017	-0.213987	34.5852	-0.390024	34.5847	-0.379171	91.0465	-1.17703	91.1034	-0.184589	34.5848	-0.3658
91.1004	-0.201977	34.6024	-0.389844	34.6018	-0.379116	91.1298	-1.17759	91.1868	-0.18472	34.602	-0.365732
91.1837	-0.188195	34.6195	-0.389469	34.619	-0.37916	91.2131	-1.17816	91.2701	-0.184841	34.6191	-0.365659
91.267	-0.175061	34.6366	-0.389234	34.6361	-0.379077	91.2965	-1.17873	91.3534	-0.184957	34.6362	-0.36562
91.3504	-0.23113	34.6538	-0.389076	34.6532	-0.379027	91.3798	-1.17923	91.4368	-0.185056	34.6534	-0.365434
91.4337	-0.23709	34.6709	-0.388872	34.6704	-0.379046	91.4631	-1.17958	91.5201	-0.185152	34.6705	-0.3653
91.517	-0.239074	34.688	-0.388755	34.6875	-0.378954	91.5465	-1.17992	91.6035	-0.185247	34.6877	-0.365217
91.6004	-0.231285	34.7052	-0.388663	34.7047	-0.378957	91.6298	-1.18023	91.6868	-0.185343	34.7048	-0.364965
91.6837	-0.216888	34.7223	-0.388525	34.7218	-0.378992	91.7131	-1.18067	91.7702	-0.185452	34.7219	-0.364743
91.767	-0.201506	34.7395	-0.388422	34.7389	-0.378995	91.7965	-1.18125	91.8535	-0.185572	34.7391	-0.364542
91.8504	-0.186633	34.7566	-0.388359	34.7561	-0.379038	91.8798	-1.18254	91.9369	-0.185695	34.7562	-0.364198
91.9337	-0.17341	34.7737	-0.38818	34.7732	-0.379069	91.9632	-1.18348	92.0202	-0.18582	34.7734	-0.363961
92.017	-0.227611	34.7909	-0.388099	34.7903	-0.378976	92.0465	-1.18412	92.1069	-0.185957	34.7905	-0.363716
92.1004	-0.231005	34.808	-0.388131	34.8075	-0.378921	92.1299	-1.1848	92.1902	-0.186077	34.8076	-0.363439
92.1871	-0.231733	34.8252	-0.388019	34.8246	-0.37893	92.2132	-1.18552	92.2735	-0.18618	34.8248	-0.363225
92.2704	-0.223199	34.8423	-0.387953	34.8418	-0.378761	92.2965	-1.18632	92.3569	-0.186266	34.8419	-0.363101
92.3538	-0.210583	34.8595	-0.387978	34.8589	-0.378658	92.3799	-1.18746	92.4402	-0.186368	34.8591	-0.362915
92.4371	-0.195646	34.8766	-0.387883	34.876	-0.378673	92.4632	-1.18849	92.5236	-0.186511	34.8762	-0.362785
92.5205	-0.181473	34.8937	-0.387876	34.8932	-0.378627	92.5465	-1.18931	92.6069	-0.186705	34.8933	-0.362732
92.6038	-0.1843	34.9109	-0.38805	34.9103	-0.378612	92.6299	-1.19007	92.6902	-0.186957	34.9105	-0.362587
92.6872	-0.232382	34.928	-0.388142	34.9275	-0.378619	92.7132	-1.19079	92.7735	-0.187278	34.9276	-0.36257
92.7705	-0.235528	34.9451	-0.388318	34.9446	-0.378508	92.7965	-1.19157	92.8568	-0.187664	34.9447	-0.362595
92.8539	-0.232161	34.9623	-0.388526	34.9617	-0.378438	92.8799	-1.19267	92.9402	-0.188112	34.9619	-0.362536
92.9372	-0.221554	34.9794	-0.388644	34.9789	-0.378424	92.9632	-1.19409	93.0235	-0.188568	34.979	-0.362447
93.0205	-0.207052	34.9965	-0.388732	34.996	-0.378305	93.0466	-1.19519	93.1068	-0.189074	34.9962	-0.362499
93.1038	-0.1924	35.0137	-0.388841	35.0132	-0.378198	93.1299	-1.19614	93.1902	-0.189614	35.0133	-0.362442
93.1871	-0.178491	35.0308	-0.388806	35.0303	-0.378222	93.2132	-1.19703	93.2735	-0.190182	35.0304	-0.362431
93.2705	-0.23278	35.048	-0.388905	35.0474	-0.378105	93.2965	-1.19782	93.3569	-0.190753	35.0476	-0.362484
93.3538	-0.236239	35.0651	-0.389033	35.0646	-0.378063	93.3799	-1.19858	93.4402	-0.19133	35.0647	-0.362496
93.4371	-0.236322	35.0822	-0.388997	35.0817	-0.378107	93.4632	-1.19947	93.5236	-0.191883	35.0819	-0.36261
93.5204	-0.227251	35.0994	-0.389066	35.0988	-0.37806	93.5465	-1.20061	93.6069	-0.192401	35.099	-0.362761
93.6038	-0.213625	35.1165	-0.389179	35.116	-0.37806	93.6299	-1.20167	93.6903	-0.192857	35.1161	-0.362786
93.6871	-0.197894	35.1337	-0.389187	35.1331	-0.378104	93.7165	-1.20277	93.7736	-0.193274	35.1333	-0.362848
93.7704	-0.1818	35.1508	-0.389198	35.1503	-0.377991	93.7999	-1.20407	93.8569	-0.193656	35.1504	-0.362984
93.8538	-0.197147	35.1679	-0.389326	35.1674	-0.377966	93.8832	-1.20532	93.9402	-0.194025	35.1675	-0.362984
93.9371	-0.232736	35.1851	-0.389334	35.1845	-0.37799	93.9665	-1.20678	94.0236	-0.194382	35.1847	-0.36301
94.0204	-0.235481	35.2022	-0.389363	35.2017	-0.377898	94.0499	-1.20809	94.1069	-0.194752	35.2018	-0.363036
94.1038	-0.231704	35.2194	-0.389461	35.2188	-0.377768	94.1332	-1.20955	94.1902	-0.195061	35.219	-0.363015
94.1871	-0.221132	35.2365	-0.389458	35.236	-0.377793	94.2165	-1.21115	94.2736	-0.195265	35.2361	-0.362971
94.2704	-0.206889	35.2536	-0.389527	35.2531	-0.377728	94.2999	-1.21269	94.3569	-0.195429	35.2532	-0.363018
94.3538	-0.192108	35.2708	-0.389585	35.2702	-0.377638	94.3832	-1.21404	94.4402	-0.195569	35.2704	-0.363
94.4371	-0.182019	35.2879	-0.389502	35.2874	-0.377674	94.4666	-1.21514	94.5236	-0.195697	35.2875	-0.363072
94.5205	-0.238184	35.3051	-0.389483	35.3045	-0.377683	94.5499	-1.21614	94.6069	-0.195861	35.3047	-0.363164
94.6038	-0.24171	35.3222	-0.389504	35.3217	-0.377716	94.6332	-1.21739	94.6902	-0.19613	35.3218	-0.363119
94.6871	-0.240644	35.3393	-0.389498	35.3388	-0.377783	94.7166	-1.2186	94.7736	-0.196691	35.3389	-0.363119
94.7705	-0.229421	35.3565	-0.389486	35.3559	-0.377766	94.7999	-1.21978	94.8569	-0.197357	35.3561	-0.363131
94.8538	-0.216456	35.3736	-0.389464	35.3731	-0.377771	94.8833	-1.22082	94.9403	-0.197901	35.3732	-0.363117
94.9371	-0.201674	35.3907	-0.38941	35.3902	-0.377851	94.9666	-1.22162	95.0236	-0.198709	35.3903	-0.363079
95.0205	-0.18784	35.4079	-0.389461	35.4074	-0.377835	95.0499	-1.22234	95.107	-0.199937	35.4075	-0.363059
95.1038	-0.245396	35.425	-0.389504	35.4245	-0.377745	95.1332	-1.22328	95.1903	-0.200931	35.4246	-0.362923
95.1871	-0.248669	35.4422	-0.389355	35.4416	-0.377801	95.2166	-1.22426	95.2736	-0.201582	35.4418	-0.362876
95.2705	-0.247394	35.4593	-0.389205	35.4588	-0.377813	95.2999	-1.2253	95.3569	-0.202272	35.4589	-0.362833
95.3538	-0.236462	35.4764	-0.389113	35.4759	-0.377853	95.3833	-1.2268	95.4403	-0.202987	35.476	-0.362706
95.4371	-0.222305	35.4936	-0.389008	35.493	-0.37794	95.4666	-1.22855	95.5236	-0.203681	35.4932	-0.362632
95.5205	-0.207072	35.5107	-0.388989	35.5102	-0.377925	95.5499	-1.23046	95.6069	-0.204375	35.5103	-0.362689
95.6038	-0.191645	35.5279	-0.38908	35.5273	-0.37794	95.6333	-1.23253	95.6902	-0.204991	35.5275	-0.362598
95.6871	-0.248115	35.545	-0.38904	35.5445	-0.378011	95.7166	-1.23432	95.7736	-0.2056	35.5446	-0.362608
95.7705	-0.251576	35.5621	-0.388985	35.5616	-0.37798	95.7999	-1.23622	95.8569	-0.206452	35.5617	-0.362592
95.8538	-0.251736	35.5793	-0.388911	35.5787	-0.377984	95.8832	-1.23795	95.9402	-0.207287	35.5789	-0.362622
95.9371	-0.242452	35.5964	-0.388766	35.5959	-0.378027	95.9666	-1.23956	96.0236	-0.208246	35.596	-0.36265
96.0205	-0.227961	35.6135	-0.388707	35.613	-0.378079	96.0499	-1.24121	96.1069	-0.209223	35.6131	-0.362685
96.1038	-0.211829	35.6307	-0.388713	35.6302	-0.378275	96.1332	-1.24239	96.1902	-0.209949	35.6303	-0.362685
96.1871	-0.196568	35.6478	-0.388597	35.6473	-0.378518	96.2166	-1.24337	96.2736	-0.210565	35.6474	-0.362689
96.2705	-0.242199	35.665	-0.388576	35.6644	-0.378671	96.2999	-1.2446	96.3569	-0.21109	35.6646	-0.362638
96.3538	-0.247763	35.6821	-0.38856	35.6816	-0.378862	96.3833	-1.24609	96.4402	-0.21161	35.6817	-0.36271
96.4371	-0.248335	35.6992	-0.388487	35.6987	-0.379116	96.4666	-1.24755	96.5236	-0.212055	35.6989	-0.36266
96.5204	-0.240633	35.7164	-0.388433	35.7159	-0.379298	96.55	-1.24933	96.6069	-0.212428	35.716	-0.362652
96.6038	-0.228165	35.7335	-0.38841	35.733	-0.379495	96.6333	-1.2512	96.6903	-0.212788	35.7331	-0.362684
96.6871	-0.213761	35.7507	-0.388403	35.7501	-0.379673	96.7166	-1.25311	96.7769	-0.213166	35.7503	-0.362623
96.7705	-0.201013	35.7678	-0.388498	35.7673	-0.3797	96.8	-1.2547	96.8603	-0.213566	35.7674	-0.36262
96.8538	-0.247701	35.7849	-0.388533	35.7844	-0.379755	96.8833	-1.25623	96.9436	-0.214005	35.7845	-0.362654
96.9372	-0.250366	35.8021	-0.388509	35.8015	-0.379855	96.9666	-1.25747	97.0269	-0.214494	35.8017	-0.362541
97.0205	-0.247665	35.8192	-0.388414	35.8187	-0.379852	97.05	-1.25872	97.1103	-0.214936	35.8188	-0.362479
97.1038	-0.237596	35.8364	-0.388494	35.8358	-0.379887	97.1333	-1.25998	97.1936	-0.215442	35.8359	-0.362522
97.1872	-0.223797	35.8535	-0.388451	35.853	-0.37995	97.2166	-1.26136	97.2769	-0.216003	35.8531	-0.362495
97.2705	-0.209984	35.8706	-0.388476	35.8701	-0.379889	97.2999	-1.26289	97.3603	-0.216749	35.8702	-0.362436
97.3538	-0.256149	35.8878	-0.388523	35.8872	-0.379821	97.3833	-1.26459	97.4436	-0.217563	35.8874	-0.362463
97.4372	-0.2586	35.9049	-0.388462	35.9044	-0.379859	97.4666	-1.26672	97.5269	-0.218404	35.9045	-0.362383
97.5205	-0.255483	35.922	-0.388557	35.9215	-0.379718	97.5499	-1.2693	97.6103	-0.21926	35.9216	-0.362402
97.6038	-0.244433	35.9392	-0.388772	35.9387	-0.379598	97.6333	-1.27132	97.6936	-0.220185	35.9388	-0.362423
97.6871	-0.229673	35.9563	-0.388912	35.9558	-0.379571	97.7166	-1.27295	97.7769	-0.221094	35.9559	-0.362338
97.7705	-0.21581	35.9735	-0.389117	35.9729	-0.37935	97.7999	-1.27436	97.8603	-0.221916	35.9731	-0.362278
97.8538	-0.263329	35.9906	-0.389376	35.9901	-0.379219	97.8832	-1.27626	97.9436	-0.22282	35.9902	-0.362359
97.9372	-0.265807	36.0077	-0.38953	36.0072	-0.379183	97.9666	-1.27831	98.027	-0.223689	36.0073	-0.362335
98.0205	-0.261315	36.0249	-0.389742	36.0243	-0.379059	98.0499	-1.28013	98.1103	-0.224646	36.0245	-0.362341
98.1038	-0.24813	36.042	-0.389976	36.0415	-0.378924	98.1333	-1.28145	98.1936	-0.22577	36.0416	-0.362364
98.1872	-0.233247	36.0592	-0.390058	36.0586	-0.37887	98.2166	-1.28273	98.277	-0.226952	36.0588	-0.362322
98.2705	-0.218994	36.0763	-0.390106	36.0758	-0.378678	98.2999	-1.28399	98.3603	-0.228027	36.0759	-0.362375
98.3538	-0.272642	36.0934	-0.390189	36.0929	-0.378571	98.3833	-1.28542	98.4436	-0.229078	36.093	-0.36249
98.4372	-0.274739	36.1106	-0.390226	36.11	-0.378532	98.4666	-1.2871	98.527	-0.230093	36.1102	-0.362499
98.5205	-0.269664	36.1277	-0.390296	36.1272	-0.378447	98.5499	-1.28887	98.6103	-0.231021	36.1273	-0.362491
98.6038	-0.256082	36.1449	-0.39039	36.1443	-0.378349	98.6333	-1.29046	98.6936	-0.231983	36.1445	-0.362527
98.6872	-0.23948	36.162	-0.390354	36.1615	-0.378281	98.7199	-1.29196	98.777	-0.232872	36.1616	-0.362489
98.7705	-0.222285	36.1791	-0.390442	36.1786	-0.378092	98.8033	-1.29342	98.8603	-0.233738	36.1787	-0.362478
98.8538	-0.257167	36.1963	-0.390525	36.1957	-0.37794	98.8866	-1.2951	98.9436	-0.234566	36.1959	-0.362505
98.9372	-0.267447	36.2134	-0.390504	36.2129	-0.377774	98.9699	-1.29652	99.0269	-0.235308	36.213	-0.362407
99.0205	-0.267785	36.2305	-0.390464	36.23	-0.37745	99.0533	-1.29816	99.1103	-0.236007	36.2301	-0.362324
99.1038	-0.258772	36.2477	-0.390559	36.2471	-0.377208	99.1366	-1.29983	99.1936	-0.236637	36.2473	-0.362328
99.1872	-0.244583	36.2648	-0.390548	36.2643	-0.377009	99.2199	-1.30099	99.2769	-0.237248	36.2644	-0.362264
99.2705	-0.229582	36.282	-0.390537	36.2814	-0.376683	99.3033	-1.30186	99.3603	-0.23784	36.2816	-0.362146
99.3539	-0.273358	36.2991	-0.390511	36.2986	-0.3764	99.3866	-1.30287	99.4436	-0.238404	36.2987	-0.36215
99.4372	-0.27823	36.3162	-0.390432	36.3157	-0.376237	99.47	-1.3043	99.5269	-0.238935	36.3158	-0.362074
99.5205	-0.277304	36.3334	-0.390329	36.3328	-0.375962	99.5533	-1.30607	99.6103	-0.239502	36.333	-0.361981
99.6039	-0.26572	36.3505	-0.390273	36.35	-0.375848	99.6366	-1.30802	99.6936	-0.240119	36.3501	-0.361949
99.6872	-0.250043	36.3677	-0.390135	36.3671	-0.37581	99.72	-1.31058	99.7769	-0.240771	36.3672	-0.361855
99.7705	-0.234844	36.3848	-0.390091	36.3843	-0.375702	99.8033	-1.31248	99.8603	-0.241492	36.3844	-0.361843
99.8538	-0.282977	36.4019	-0.390098	36.4014	-0.375629	99.8866	-1.31437	99.9436	-0.242248	36.4015	-0.361843
99.9372	-0.287263	36.4191	-0.389996	36.4185	-0.375662	99.97	-1.31637	100.027	-0.243027	36.4187	-0.361705
100.021	-0.286013	36.4362	-0.389904	36.4357	-0.375576	100.053	-1.31801	100.11	-0.243832	36.4358	-0.361609
100.104	-0.274136	36.4534	-0.389864	36.4528	-0.375587	100.137	-1.31965	100.194	-0.244685	36.453	-0.361607
100.187	-0.257975	36.4705	-0.389696	36.4699	-0.375642	100.22	-1.32112	100.277	-0.245559	36.4701	-0.361554
100.27	-0.240841	36.4876	-0.389612	36.4871	-0.375587	100.303	-1.3225	100.36	-0.246411	36.4872	-0.361546
100.354	-0.24699	36.5048	-0.389564	36.5042	-0.375564	100.387	-1.32389	100.444	-0.247214	36.5044	-0.361514
100.437	-0.288186	36.5219	-0.389381	36.5214	-0.375643	100.47	-1.32506	100.527	-0.247972	36.5215	-0.361404
100.52	-0.289147	36.5391	-0.389293	36.5385	-0.375664	100.553	-1.32613	100.61	-0.248785	36.5386	-0.361372
100.604	-0.280203	36.5562	-0.389281	36.5556	-0.375691	100.637	-1.32708	100.694	-0.249557	36.5558	-0.361408
100.687	-0.264767	36.5733	-0.389136	36.5728	-0.375808	100.72	-1.3281	100.777	-0.250265	36.5729	-0.361316
100.77	-0.246709	36.5905	-0.389033	36.5899	-0.375826	100.803	-1.32932	100.86	-0.250935	36.5901	-0.361236
100.854	-0.233266	36.6076	-0.388988	36.6071	-0.375894	100.887	-1.33049	100.944	-0.25162	36.6072	-0.361185
100.937	-0.289216	36.6247	-0.388792	36.6242	-0.375986	100.97	-1.33228	101.027	-0.252247	36.6243	-0.361158
101.02	-0.291715	36.6419	-0.388685	36.6413	-0.375962	101.053	-1.33396	101.11	-0.25289	36.6415	-0.361162
101.104	-0.286329	36.659	-0.388634	36.6585	-0.375971	101.137	-1.33505	101.194	-0.253825	36.6586	-0.361136
101.187	-0.272481	36.6762	-0.388594	36.6756	-0.3761	101.22	-1.33626	101.277	-0.254862	36.6758	-0.361119
101.27	-0.256142	36.6933	-0.388653	36.6928	-0.376119	101.303	-1.33769	101.36	-0.255976	36.6929	-0.361099
101.354	-0.239807	36.7104	-0.38886	36.7099	-0.376143	101.387	-1.33961	101.447	-0.257263	36.71	-0.36109
101.437	-0.298231	36.7276	-0.388916	36.727	-0.376254	101.473	-1.34187	101.53	-0.258502	36.7272	-0.361129
101.52	-0.300927	36.7447	-0.389029	36.7442	-0.376248	101.557	-1.34401	101.614	-0.259845	36.7443	-0.36095
101.604	-0.296795	36.7619	-0.389226	36.7613	-0.376278	101.64	-1.34609	101.697	-0.261215	36.7615	-0.360882
101.687	-0.282949	36.779	-0.389289	36.7784	-0.376358	101.723	-1.34806	101.78	-0.262603	36.7786	-0.360854
101.77	-0.265413	36.7961	-0.389348	36.7956	-0.376377	101.81	-1.35023	101.864	-0.263948	36.7957	-0.36068
101.854	-0.247829	36.8133	-0.389453	36.8127	-0.376423	101.893	-1.352	101.947	-0.26512	36.8129	-0.360595
101.937	-0.304546	36.8304	-0.389403	36.8299	-0.376528	101.98	-1.35357	102.03	-0.266205	36.83	-0.360592
102.02	-0.308332	36.8475	-0.38941	36.847	-0.376497	102.063	-1.35521	102.114	-0.267251	36.8471	-0.360469
102.104	-0.306823	36.8647	-0.389424	36.8642	-0.376543	102.147	-1.357	102.197	-0.268295	36.8643	-0.360402
102.187	-0.294682	36.8818	-0.389359	36.8813	-0.376608	102.23	-1.35902	102.28	-0.269394	36.8814	-0.360396
102.27	-0.278255	36.899	-0.389245	36.8984	-0.376531	102.317	-1.36118	102.364	-0.270498	36.8986	-0.360231
102.354	-0.260103	36.9161	-0.38919	36.9156	-0.376532	102.4	-1.36307	102.447	-0.271717	36.9157	-0.360137
102.437	-0.307013	36.9332	-0.38903	36.9327	-0.376569	102.487	-1.36496	102.53	-0.273008	36.9328	-0.360059
102.52	-0.316052	36.9504	-0.388858	36.9498	-0.376539	102.57	-1.36685	102.614	-0.274317	36.95	-0.359937
102.604	-0.314829	36.9675	-0.388871	36.967	-0.376573	102.653	-1.36925	102.697	-0.275562	36.9671	-0.359796
102.687	-0.301228	36.9847	-0.388718	36.9841	-0.376631	102.737	-1.37155	102.78	-0.276776	36.9843	-0.359709
102.771	-0.290221	37.0018	-0.38859	37.0013	-0.376632	102.82	-1.37345	102.864	-0.277929	37.0014	-0.35953
102.854	-0.274454	37.0189	-0.388516	37.0184	-0.376615	102.903	-1.37538	102.947	-0.279086	37.0185	-0.359409
102.937	-0.328052	37.0361	-0.388352	37.0355	-0.376636	102.987	-1.37736	103.03	-0.280185	37.0357	-0.359353
103.021	-0.330118	37.0532	-0.388287	37.0527	-0.376572	103.07	-1.37919	103.114	-0.281308	37.0528	-0.359215
103.104	-0.323931	37.0703	-0.388293	37.0698	-0.376516	103.153	-1.38094	103.197	-0.282452	37.0699	-0.359071
103.187	-0.30899	37.0875	-0.38813	37.087	-0.376554	103.237	-1.38289	103.28	-0.283621	37.0871	-0.359024
103.271	-0.288231	37.1046	-0.388068	37.1041	-0.376451	103.32	-1.38477	103.364	-0.28481	37.1042	-0.358949
103.354	-0.270632	37.1218	-0.388081	37.1212	-0.376398	103.403	-1.38666	103.447	-0.28598	37.1214	-0.358834
103.437	-0.322709	37.1389	-0.387972	37.1384	-0.376437	103.487	-1.38857	103.53	-0.287238	37.1385	-0.358817
103.521	-0.324199	37.1561	-0.387913	37.1555	-0.376468	103.57	-1.39093	103.614	-0.288558	37.1556	-0.358697
103.604	-0.318147	37.1732	-0.387927	37.1726	-0.376468	103.653	-1.39313	103.697	-0.289992	37.1728	-0.358663
103.687	-0.301612	37.1903	-0.387854	37.1898	-0.376435	103.737	-1.39531	103.78	-0.291562	37.1899	-0.358671
103.771	-0.282692	37.2075	-0.387833	37.2069	-0.37638	103.82	-1.3974	103.864	-0.293201	37.2071	-0.358586
103.854	-0.298757	37.2246	-0.387835	37.2241	-0.376349	103.903	-1.39957	103.947	-0.294733	37.2242	-0.358525
103.937	-0.331374	37.2417	-0.387745	37.2412	-0.376358	103.987	-1.40163	104.03	-0.295985	37.2413	-0.358474
104.021	-0.330654	37.2589	-0.387723	37.2583	-0.376413	104.07	-1.40363	104.114	-0.296912	37.2585	-0.35838
104.104	-0.318108	37.276	-0.387792	37.2755	-0.376351	104.153	-1.40573	104.197	-0.297642	37.2756	-0.35825
104.187	-0.300028	37.2932	-0.387793	37.2926	-0.376363	104.237	-1.40806	104.28	-0.29829	37.2927	-0.358191
104.271	-0.28096	37.3103	-0.387847	37.3098	-0.376434	104.32	-1.41016	104.364	-0.298961	37.3099	-0.358118
104.354	-0.308625	37.3274	-0.387941	37.3269	-0.376379	104.403	-1.41193	104.447	-0.299823	37.327	-0.358106
104.437	-0.335116	37.3446	-0.387909	37.344	-0.376372	104.487	-1.41362	104.53	-0.300851	37.3442	-0.358156
104.521	-0.335164	37.3617	-0.387917	37.3612	-0.376421	104.57	-1.4153	104.614	-0.302084	37.3613	-0.358077
104.604	-0.323172	37.3788	-0.388026	37.3783	-0.376379	104.653	-1.41717	104.697	-0.303458	37.3785	-0.35808
104.687	-0.305897	37.396	-0.38803	37.3955	-0.376366	104.737	-1.41937	104.78	-0.305233	37.3956	-0.358138
104.771	-0.287867	37.4131	-0.388056	37.4126	-0.376428	104.82	-1.42184	104.864	-0.307197	37.4127	-0.358067
104.854	-0.340895	37.4303	-0.388117	37.4297	-0.376354	104.903	-1.4243	104.947	-0.309261	37.4299	-0.358085
104.937	-0.345609	37.4474	-0.38806	37.4469	-0.376302	104.987	-1.42813	105.03	-0.3115	37.447	-0.358123
105.021	-0.342311	37.4645	-0.388027	37.464	-0.376306	105.07	-1.43152	105.114	-0.313732	37.4641	-0.357995
105.104	-0.32757	37.4817	-0.388073	37.4811	-0.376223	105.153	-1.43449	105.197	-0.315883	37.4813	-0.357924
105.187	-0.309655	37.4988	-0.387979	37.4983	-0.376158	105.237	-1.43714	105.28	-0.318076	37.4984	-0.357971
105.271	-0.290438	37.516	-0.387929	37.5154	-0.376189	105.32	-1.43956	105.364	-0.319949	37.5155	-0.357924
105.354	-0.350733	37.5331	-0.388008	37.5326	-0.376128	105.403	-1.44177	105.447	-0.3215	37.5327	-0.357893
105.437	-0.352496	37.5502	-0.387994	37.5497	-0.376063	105.487	-1.44415	105.53	-0.322628	37.5498	-0.35786
105.521	-0.345385	37.5674	-0.388063	37.5668	-0.376122	105.57	-1.44619	105.614	-0.323106	37.567	-0.357761
105.604	-0.329012	37.5845	-0.388147	37.584	-0.376073	105.653	-1.44804	105.697	-0.323744	37.5841	-0.357703
105.687	-0.308981	37.6017	-0.388111	37.6011	-0.376073	105.737	-1.44975	105.78	-0.324433	37.6013	-0.357633
105.771	-0.294695	37.6188	-0.388107	37.6183	-0.376143	105.82	-1.45133	105.864	-0.324968	37.6184	-0.357601
105.854	-0.355759	37.6359	-0.388183	37.6354	-0.376109	105.903	-1.45301	105.947	-0.325523	37.6355	-0.357519
105.937	-0.356536	37.6531	-0.388122	37.6525	-0.37613	105.987	-1.45483	106.03	-0.326372	37.6527	-0.357492
106.021	-0.346701	37.6702	-0.388162	37.6697	-0.376158	106.07	-1.4568	106.114	-0.327032	37.6698	-0.35743
106.104	-0.330038	37.6874	-0.388202	37.6868	-0.376057	106.157	-1.45904	106.2	-0.32808	37.6869	-0.357377
106.187	-0.310008	37.7045	-0.388199	37.704	-0.375981	106.24	-1.46138	106.284	-0.32963	37.7041	-0.357331
106.271	-0.315633	37.7216	-0.38829	37.7211	-0.375972	106.323	-1.46387	106.367	-0.331388	37.7212	-0.357292
106.354	-0.360585	37.7388	-0.388396	37.7383	-0.375849	106.407	-1.46658	106.45	-0.332659	37.7384	-0.35713
106.437	-0.360824	37.7559	-0.388389	37.7554	-0.375757	106.49	-1.46929	106.534	-0.333869	37.7555	-0.357068
106.521	-0.348327	37.773	-0.388411	37.7725	-0.375724	106.573	-1.47203	106.617	-0.335058	37.7726	-0.357044
106.604	-0.330549	37.7902	-0.38844	37.7897	-0.375589	106.657	-1.47476	106.7	-0.336115	37.7898	-0.356995
106.687	-0.310799	37.8073	-0.388382	37.8068	-0.375555	106.74	-1.47742	106.784	-0.337156	37.8069	-0.356966
106.771	-0.359531	37.8245	-0.388375	37.8239	-0.375549	106.823	-1.48015	106.867	-0.338601	37.824	-0.356939
106.854	-0.370927	37.8416	-0.388389	37.8411	-0.375454	106.907	-1.4828	106.95	-0.340274	37.8412	-0.356854
106.937	-0.36821	37.8587	-0.388393	37.8582	-0.37539	106.99	-1.48556	107.034	-0.341719	37.8583	-0.356851
107.021	-0.352405	37.8759	-0.388448	37.8754	-0.37535	107.073	-1.48836	107.117	-0.343427	37.8755	-0.356895
107.104	-0.332221	37.893	-0.388557	37.8925	-0.375222	107.157	-1.49133	107.2	-0.345014	37.8926	-0.356852
107.187	-0.313404	37.9102	-0.388612	37.9096	-0.375179	107.24	-1.49441	107.284	-0.346816	37.9097	-0.356802
107.271	-0.375707	37.9273	-0.388773	37.9268	-0.375201	107.323	-1.49775	107.367	-0.346717	37.9269	-0.356807
107.354	-0.377191	37.9444	-0.38893	37.9439	-0.375097	107.407	-1.50111	107.45	-0.347475	37.944	-0.356737
107.437	-0.368777	37.9616	-0.388913	37.9611	-0.375035	107.49	-1.5046	107.534	-0.349222	37.9612	-0.356755
107.521	-0.353384	37.9787	-0.388902	37.9782	-0.375053	107.573	-1.50804	107.617	-0.351285	37.9783	-0.356848
107.604	-0.334592	37.9958	-0.388938	37.9953	-0.375001	107.657	-1.51139	107.7	-0.353677	37.9954	-0.35677
107.687	-0.327091	38.013	-0.388883	38.0125	-0.374968	107.74	-1.51497	107.784	-0.356558	38.0126	-0.356758
107.771	-0.377692	38.0301	-0.388873	38.0296	-0.374967	107.823	-1.51811	107.867	-0.359512	38.0297	-0.356793
107.854	-0.375917	38.0473	-0.388829	38.0467	-0.374891	107.907	-1.5197	107.95	-0.36203	38.0468	-0.356682
107.937	-0.361726	38.0644	-0.388726	38.0639	-0.374915	107.99	-1.52038	108.034	-0.364474	38.064	-0.3566
108.021	-0.343023	38.0815	-0.388598	38.081	-0.374927	108.073	-1.52063	108.117	-0.366337	38.0811	-0.356585
108.104	-0.321787	38.0987	-0.388553	38.0982	-0.374841	108.157	-1.52164	108.2	-0.36874	38.0983	-0.356403
108.187	-0.370136	38.1158	-0.3884	38.1153	-0.374822	108.24	-1.5233	108.284	-0.370875	38.1154	-0.356341
108.271	-0.381318	38.133	-0.38828	38.1324	-0.374892	108.323	-1.52567	108.367	-0.37263	38.1326	-0.356329
108.357	-0.378385	38.1501	-0.388167	38.1496	-0.374837	108.407	-1.52834	108.45	-0.372834	38.1497	-0.356191
108.441	-0.362456	38.1672	-0.388092	38.1667	-0.374831	108.49	-1.53118	108.534	-0.372879	38.1668	-0.356077
108.524	-0.34378	38.1844	-0.387979	38.1839	-0.374902	108.573	-1.53411	108.617	-0.373364	38.184	-0.356036
108.607	-0.32637	38.2015	-0.387866	38.201	-0.37486	108.657	-1.53676	108.7	-0.374297	38.2011	-0.355908
108.691	-0.392096	38.2187	-0.387785	38.2181	-0.374873	108.74	-1.53931	108.784	-0.376237	38.2182	-0.355807
108.774	-0.393675	38.2358	-0.387697	38.2353	-0.374879	108.823	-1.54174	108.867	-0.378035	38.2354	-0.355771
108.857	-0.383754	38.2529	-0.387594	38.2524	-0.374754	108.907	-1.54382	108.95	-0.379395	38.2525	-0.355603
108.941	-0.367131	38.2701	-0.387509	38.2695	-0.374693	108.99	-1.54599	109.034	-0.380207	38.2696	-0.355529
109.024	-0.346441	38.2872	-0.387301	38.2867	-0.374696	109.073	-1.54803	109.117	-0.381106	38.2868	-0.355529
109.107	-0.401089	38.3043	-0.387185	38.3038	-0.37458	109.157	-1.54995	109.2	-0.382151	38.3039	-0.355457
109.191	-0.407109	38.3215	-0.387165	38.321	-0.374534	109.24	-1.55181	109.284	-0.383406	38.3211	-0.355446
109.274	-0.402286	38.3386	-0.387042	38.3381	-0.374516	109.323	-1.5537	109.367	-0.384669	38.3382	-0.355508
109.357	-0.385745	38.3558	-0.386966	38.3552	-0.374434	109.407	-1.55563	109.45	-0.385773	38.3554	-0.355444
109.441	-0.364085	38.3729	-0.386987	38.3724	-0.374413	109.49	-1.55749	109.534	-0.387249	38.3725	-0.35545
109.524	-0.353682	38.39	-0.386922	38.3895	-0.374419	109.573	-1.5593	109.617	-0.388489	38.3896	-0.355477
109.607	-0.412647	38.4072	-0.386904	38.4067	-0.374336	109.657	-1.56109	109.7	-0.38984	38.4068	-0.355433
109.691	-0.412316	38.4243	-0.386925	38.4238	-0.374299	109.74	-1.5628	109.784	-0.391249	38.4239	-0.355407
109.774	-0.399396	38.4415	-0.386882	38.4409	-0.374333	109.823	-1.56451	109.867	-0.392473	38.441	-0.355415
109.857	-0.379806	38.4586	-0.386922	38.4581	-0.374294	109.907	-1.56621	109.95	-0.393721	38.4582	-0.355351
109.941	-0.358614	38.4757	-0.386986	38.4752	-0.37426	109.99	-1.56839			38.4753	-0.355342
		38.4929	-0.386918	38.4924	-0.37426					38.4925	-0.355409
		38.51	-0.386848	38.5095	-0.374183					38.5096	-0.355342
		38.5271	-0.386876	38.5266	-0.374143					38.5267	-0.355332
		38.5443	-0.386768	38.5438	-0.374163					38.5439	-0.35539
		38.5614	-0.386684	38.5609	-0.374092					38.561	-0.355341
		38.5786	-0.386621	38.578	-0.374036					38.5782	-0.355379
		38.5957	-0.386483	38.5952	-0.37407					38.5953	-0.35544
		38.6129	-0.386377	38.6123	-0.373987					38.6124	-0.35539
		38.63	-0.386408	38.6295	-0.373993					38.6296	-0.355425
		38.6471	-0.386281	38.6466	-0.374008					38.6467	-0.355419
		38.6643	-0.386197	38.6638	-0.373947					38.6638	-0.355375
		38.6814	-0.386155	38.6809	-0.37394					38.681	-0.355319
		38.6985	-0.38601	38.698	-0.37394					38.6981	-0.355277
		38.7157	-0.385871	38.7152	-0.373836					38.7153	-0.355245
		38.7328	-0.385789	38.7323	-0.37383					38.7324	-0.355236
		38.75	-0.385549	38.7494	-0.373842					38.7495	-0.355219
		38.7671	-0.385505	38.7666	-0.373781					38.7667	-0.355298
		38.7842	-0.385449	38.7837	-0.373805					38.7838	-0.355275
		38.8014	-0.38526	38.8009	-0.373891					38.801	-0.355343
		38.8185	-0.385102	38.818	-0.373857					38.8181	-0.355451
		38.8357	-0.385024	38.8351	-0.373876					38.8352	-0.355522
		38.8528	-0.384835	38.8523	-0.373924					38.8524	-0.355681
		38.8699	-0.384725	38.8694	-0.373897					38.8695	-0.355886
		38.8871	-0.38464	38.8865	-0.373922					38.8867	-0.355989
		38.9042	-0.384514	38.9037	-0.373921					38.9038	-0.356142
		38.9213	-0.384499	38.9208	-0.373869					38.9209	-0.356294
		38.9385	-0.384538	38.938	-0.373869					38.9381	-0.356376
		38.9556	-0.384503	38.9551	-0.373948					38.9552	-0.356535
		38.9728	-0.384506	38.9723	-0.373912					38.9723	-0.356664
		38.9899	-0.384534	38.9894	-0.373926					38.9895	-0.356696
		39.007	-0.384513	39.0065	-0.374028					39.0066	-0.356793
		39.0242	-0.384462	39.0237	-0.373957					39.0238	-0.356869
		39.0413	-0.384514	39.0408	-0.373985					39.0409	-0.356808
		39.0585	-0.38438	39.0579	-0.374053					39.058	-0.356805
		39.0756	-0.384292	39.0751	-0.373989					39.0752	-0.356814
		39.0927	-0.384272	39.0922	-0.373967					39.0923	-0.35666
		39.1099	-0.384168	39.1093	-0.373992					39.1095	-0.356549
		39.127	-0.384106	39.1265	-0.37387					39.1266	-0.356444
		39.1442	-0.38412	39.1436	-0.373781					39.1437	-0.356258
		39.1613	-0.384016	39.1608	-0.373822					39.1609	-0.3561
		39.1784	-0.383987	39.1779	-0.373674					39.178	-0.355919
		39.1956	-0.383981	39.1951	-0.373675					39.1951	-0.355653
		39.2127	-0.383888	39.2122	-0.373688					39.2123	-0.355421
		39.2298	-0.383818	39.2293	-0.373611					39.2294	-0.35525
		39.247	-0.383769	39.2465	-0.373587					39.2466	-0.35496
		39.2641	-0.383638	39.2636	-0.37367					39.2637	-0.354769
		39.2813	-0.383517	39.2807	-0.373565					39.2809	-0.354609
		39.2984	-0.383472	39.2979	-0.373596					39.298	-0.354348
		39.3155	-0.383309	39.315	-0.373626					39.3151	-0.354154
		39.3327	-0.383221	39.3322	-0.373578					39.3323	-0.354047
		39.3498	-0.383182	39.3493	-0.373559					39.3494	-0.353841
		39.367	-0.383034	39.3664	-0.373571					39.3665	-0.353723
		39.3841	-0.382914	39.3836	-0.373498					39.3837	-0.353624
		39.4012	-0.382889	39.4007	-0.373471					39.4008	-0.353504
		39.4184	-0.382752	39.4179	-0.373548					39.418	-0.353439
		39.4355	-0.382701	39.435	-0.373416					39.4351	-0.353433
		39.4526	-0.382714	39.4521	-0.373404					39.4522	-0.353333
		39.4698	-0.382602	39.4693	-0.373419					39.4694	-0.353336
		39.4869	-0.382521	39.4864	-0.373324					39.4865	-0.353359
		39.5041	-0.382545	39.5035	-0.373278					39.5037	-0.353278
		39.5212	-0.382435	39.5207	-0.373281					39.5208	-0.353231
		39.5384	-0.382496	39.5378	-0.373162					39.5379	-0.353295
		39.5555	-0.382549	39.555	-0.373153					39.5551	-0.353234
		39.5726	-0.382485	39.5721	-0.373163					39.5722	-0.353214
		39.5898	-0.382492	39.5892	-0.373086					39.5893	-0.353228
		39.6069	-0.382549	39.6064	-0.373061					39.6065	-0.353188
		39.624	-0.382467	39.6235	-0.373067					39.6236	-0.353206
		39.6412	-0.38243	39.6407	-0.372969					39.6408	-0.353258
		39.6583	-0.382433	39.6578	-0.372926					39.6579	-0.353191
		39.6755	-0.382397	39.6749	-0.372923					39.675	-0.353194
		39.6926	-0.382331	39.6921	-0.372847					39.6922	-0.353249
		39.7097	-0.38234	39.7092	-0.372829					39.7093	-0.353206
		39.7269	-0.382239	39.7264	-0.372853					39.7264	-0.353214
		39.744	-0.382214	39.7435	-0.372773					39.7436	-0.35322
		39.7612	-0.382212	39.7606	-0.372767					39.7607	-0.35324
		39.7783	-0.382104	39.7778	-0.37277					39.7779	-0.353266
		39.7954	-0.382014	39.7949	-0.372715					39.795	-0.353316
		39.8126	-0.382008	39.812	-0.37269					39.8122	-0.353369
		39.8297	-0.381932	39.8292	-0.37269					39.8293	-0.353451
		39.8469	-0.381881	39.8463	-0.372641					39.8464	-0.353487
		39.864	-0.38189	39.8635	-0.372625					39.8636	-0.353586
		39.8811	-0.3818	39.8806	-0.37269					39.8807	-0.353566
		39.8983	-0.381793	39.8978	-0.37262					39.8978	-0.353569
		39.9154	-0.381813	39.9149	-0.372598					39.915	-0.353636
		39.9325	-0.381753	39.932	-0.37265					39.9321	-0.353629
		39.9497	-0.38171	39.9492	-0.372577					39.9493	-0.353605
		39.9668	-0.381726	39.9663	-0.372571					39.9664	-0.35362
		39.984	-0.381655	39.9834	-0.372614					39.9835	-0.353533
		40.0011	-0.381626	40.0006	-0.372522					40.0007	-0.353521
		40.0182	-0.381668	40.0177	-0.372512					40.0178	-0.353547
		40.0354	-0.38165	40.0349	-0.372552					40.035	-0.353475
		40.0525	-0.381723	40.052	-0.372513					40.0521	-0.353402
		40.0697	-0.381872	40.0691	-0.372492					40.0692	-0.353378
		40.0868	-0.381936	40.0863	-0.372519					40.0864	-0.353299
		40.1039	-0.382059	40.1034	-0.37244					40.1035	-0.353264
		40.1211	-0.382176	40.1206	-0.37241					40.1206	-0.353249
		40.1382	-0.382192	40.1377	-0.372403					40.1378	-0.353103
		40.1553	-0.382294	40.1548	-0.372312					40.1549	-0.353033
		40.1725	-0.382406	40.172	-0.372241					40.1721	-0.353011
		40.1896	-0.382382	40.1891	-0.372278					40.1892	-0.35293
		40.2068	-0.38243	40.2062	-0.372177					40.2063	-0.352877
		40.2239	-0.382491	40.2234	-0.372147					40.2235	-0.352844
		40.241	-0.38248	40.2405	-0.372177					40.2406	-0.352739
		40.2582	-0.382469	40.2577	-0.372113					40.2578	-0.352745
		40.2753	-0.382406	40.2748	-0.37208					40.2749	-0.352729
		40.2925	-0.382247	40.2919	-0.372061					40.292	-0.352639
		40.3096	-0.382123	40.3091	-0.371938					40.3092	-0.352592
		40.3267	-0.382037	40.3262	-0.371927					40.3263	-0.352586
		40.3439	-0.381826	40.3434	-0.371951					40.3434	-0.352476
		40.361	-0.381626	40.3605	-0.371813					40.3606	-0.352447
		40.3781	-0.381525	40.3776	-0.371777					40.3777	-0.352408
		40.3953	-0.381289	40.3948	-0.371788					40.3949	-0.352318
		40.4124	-0.381128	40.4119	-0.37175					40.412	-0.352253
		40.4296	-0.381045	40.429	-0.371725					40.4291	-0.352228
		40.4467	-0.380861	40.4462	-0.371743					40.4463	-0.352162
		40.4639	-0.380768	40.4633	-0.371719					40.4634	-0.352112
		40.481	-0.3807	40.4805	-0.371695					40.4806	-0.352132
		40.4981	-0.380563	40.4976	-0.371743					40.4977	-0.352033
		40.5153	-0.380461	40.5147	-0.371667					40.5149	-0.352001
		40.5324	-0.380418	40.5319	-0.371642					40.532	-0.352044
		40.5495	-0.380307	40.549	-0.371675					40.5491	-0.351939
		40.5667	-0.380252	40.5662	-0.371605					40.5663	-0.351857
		40.5838	-0.380225	40.5833	-0.371559					40.5834	-0.351856
		40.601	-0.380158	40.6004	-0.371598					40.6005	-0.35176
		40.6181	-0.380118	40.6176	-0.371534					40.6177	-0.351739
		40.6352	-0.380166	40.6347	-0.371546					40.6348	-0.351741
		40.6524	-0.380109	40.6519	-0.371623					40.652	-0.351595
		40.6695	-0.38008	40.669	-0.371565					40.6691	-0.351586
		40.6867	-0.380085	40.6861	-0.371559					40.6862	-0.351585
		40.7038	-0.380046	40.7033	-0.371604					40.7034	-0.351463
		40.7209	-0.380005	40.7204	-0.371546					40.7205	-0.351387
		40.7381	-0.380051	40.7375	-0.371562					40.7377	-0.351281
		40.7552	-0.379985	40.7547	-0.371638					40.7548	-0.351199
		40.7723	-0.379948	40.7718	-0.371568					40.7719	-0.351137
		40.7895	-0.37999	40.789	-0.37158					40.7891	-0.35107
		40.8066	-0.379897	40.8061	-0.371626					40.8062	-0.351003
		40.8238	-0.379879	40.8232	-0.371589					40.8233	-0.350932
		40.8409	-0.379909	40.8404	-0.37158					40.8405	-0.350879
		40.858	-0.379831	40.8575	-0.371678					40.8576	-0.350893
		40.8752	-0.379805	40.8747	-0.371611					40.8748	-0.350788
		40.8923	-0.379858	40.8918	-0.371608					40.8919	-0.350768
		40.9094	-0.37978	40.9089	-0.371678					40.909	-0.350788
		40.9266	-0.37978	40.9261	-0.371641					40.9262	-0.350712
		40.9437	-0.379772	40.9432	-0.371635					40.9433	-0.350704
		40.9609	-0.379715	40.9603	-0.371705					40.9605	-0.350723
		40.978	-0.379737	40.9775	-0.371617					40.9776	-0.350663
		40.9952	-0.379786	40.9946	-0.371632					40.9947	-0.35066
		41.0123	-0.379759	41.0118	-0.371674					41.0119	-0.350679
		41.0294	-0.379759	41.0289	-0.371635					41.029	-0.35058
		41.0466	-0.379843	41.0461	-0.371657					41.0461	-0.350554
		41.0637	-0.379847	41.0632	-0.371699					41.0633	-0.350587
		41.0808	-0.379833	41.0803	-0.371636					41.0804	-0.350495
		41.098	-0.379893	41.0975	-0.371623					41.0976	-0.350433
		41.1151	-0.379822	41.1146	-0.371663					41.1147	-0.350391
		41.1322	-0.37983	41.1317	-0.37163					41.1318	-0.350277
		41.1494	-0.37989	41.1489	-0.371612					41.149	-0.350192
		41.1665	-0.379787	41.166	-0.371583					41.1661	-0.350176
		41.1837	-0.379745	41.1831	-0.371507					41.1833	-0.350031
		41.2008	-0.379826	41.2003	-0.37148					41.2004	-0.349978
		41.218	-0.379781	41.2174	-0.371498					41.2175	-0.349971
		41.2351	-0.379788	41.2346	-0.371407					41.2347	-0.349882
		41.2522	-0.379848	41.2517	-0.371339					41.2518	-0.349841
		41.2694	-0.379803	41.2689	-0.371342					41.269	-0.349875
		41.2865	-0.37981	41.286	-0.371266					41.2861	-0.349779
		41.3036	-0.379867	41.3031	-0.37119					41.3032	-0.349732
		41.3208	-0.379821	41.3203	-0.371183					41.3204	-0.349739
		41.3379	-0.37986	41.3374	-0.371076					41.3375	-0.34967
		41.3551	-0.379924	41.3546	-0.371027					41.3546	-0.349643
		41.3722	-0.379879	41.3717	-0.37099					41.3718	-0.349659
		41.3893	-0.37989	41.3888	-0.370859					41.3889	-0.349573
		41.4065	-0.379957	41.406	-0.370782					41.4061	-0.349526
		41.4236	-0.379919	41.4231	-0.370775					41.4232	-0.349551
		41.4408	-0.379933	41.4402	-0.370641					41.4403	-0.349478
		41.4579	-0.379969	41.4574	-0.370577					41.4575	-0.349458
		41.475	-0.379988	41.4745	-0.370537					41.4746	-0.349486
		41.4922	-0.380007	41.4917	-0.37039					41.4918	-0.349417
		41.5093	-0.380109	41.5088	-0.370314					41.5089	-0.349425
		41.5264	-0.380075	41.5259	-0.370289					41.526	-0.349453
		41.5436	-0.380093	41.5431	-0.370115					41.5432	-0.349384
		41.5607	-0.38019	41.5602	-0.369996					41.5603	-0.349364
		41.5779	-0.380156	41.5773	-0.369917					41.5774	-0.349412
		41.595	-0.380138	41.5945	-0.369767					41.5946	-0.349311
		41.6121	-0.380195	41.6116	-0.36966					41.6117	-0.349308
		41.6293	-0.380103	41.6288	-0.369541					41.6289	-0.349304
		41.6464	-0.380085	41.6459	-0.369385					41.646	-0.349271
		41.6636	-0.380134	41.663	-0.369299					41.6631	-0.349285
		41.6807	-0.380063	41.6802	-0.369174					41.6803	-0.349328
		41.6978	-0.380031	41.6973	-0.369084					41.6974	-0.349294
		41.715	-0.380054	41.7145	-0.368917					41.7146	-0.349332
		41.7321	-0.379957	41.7316	-0.368816					41.7317	-0.349395
		41.7493	-0.379925	41.7487	-0.368745					41.7488	-0.349382
		41.7664	-0.379904	41.7659	-0.368589					41.766	-0.349429
		41.7835	-0.379799	41.783	-0.36849					41.7831	-0.349467
		41.8007	-0.379708	41.8002	-0.368452					41.8003	-0.349484
		41.8178	-0.379669	41.8173	-0.368318					41.8174	-0.349502
		41.8349	-0.379503	41.8344	-0.36825					41.8345	-0.349517
		41.8521	-0.379397	41.8516	-0.368245					41.8517	-0.349514
		41.8692	-0.37935	41.8687	-0.368148					41.8688	-0.349532
		41.8864	-0.379206	41.8859	-0.368141					41.886	-0.3495
		41.9035	-0.379125	41.903	-0.368161					41.9031	-0.349574
		41.9207	-0.379079	41.9201	-0.368061					41.9202	-0.349523
		41.9378	-0.378931	41.9373	-0.368046					41.9374	-0.34952
		41.9549	-0.378847	41.9544	-0.368027					41.9545	-0.349568
		41.9721	-0.378815	41.9716	-0.36789					41.9716	-0.349502
		41.9892	-0.378657	41.9887	-0.367853					41.9888	-0.349484
		42.0063	-0.378572	42.0058	-0.367853					42.0059	-0.349515
		42.0235	-0.378528	42.023	-0.36782					42.0231	-0.349438
		42.0406	-0.378402	42.0401	-0.36786					42.0402	-0.349417
		42.0578	-0.378318	42.0573	-0.36792					42.0573	-0.349466
		42.0749	-0.378297	42.0744	-0.367961					42.0745	-0.349394
		42.092	-0.37819	42.0915	-0.368031					42.0916	-0.349367
		42.1092	-0.378098	42.1087	-0.368119					42.1088	-0.349416
		42.1263	-0.378056	42.1258	-0.368108					42.1259	-0.349355
		42.1435	-0.377904	42.1429	-0.368145					42.143	-0.349323
		42.1606	-0.377833	42.1601	-0.368209					42.1602	-0.349337
		42.1777	-0.377787	42.1772	-0.368145					42.1773	-0.349273
		42.1949	-0.377636	42.1944	-0.368127					42.1945	-0.349238
		42.212	-0.377537	42.2115	-0.368172					42.2116	-0.349251
		42.2291	-0.377469	42.2286	-0.368102					42.2287	-0.349138
		42.2463	-0.377325	42.2458	-0.368068					42.2459	-0.349156
		42.2634	-0.377215	42.2629	-0.368085					42.263	-0.349175
		42.2806	-0.37713	42.2801	-0.367945					42.2801	-0.3491
		42.2977	-0.377032	42.2972	-0.367896					42.2973	-0.349056
		42.3148	-0.376962	42.3143	-0.367859					42.3144	-0.34911
		42.332	-0.376952	42.3315	-0.368119					42.3316	-0.349038
		42.3491	-0.376815	42.3486	-0.367598					42.3487	-0.348997
		42.3663	-0.376757	42.3658	-0.367573					42.3658	-0.348995
		42.3834	-0.376749	42.3829	-0.367397					42.383	-0.348906
		42.4005	-0.376631	42.4001	-0.367315					42.4001	-0.348882
		42.4177	-0.376574	42.4172	-0.367228					42.4173	-0.348902
		42.4348	-0.376564	42.4343	-0.367074					42.4344	-0.348824
		42.4519	-0.376461	42.4515	-0.366539					42.4515	-0.348792
		42.4691	-0.376417	42.4686	-0.366843					42.4687	-0.348823
		42.4862	-0.376535	42.4858	-0.366647					42.4858	-0.34873
		42.5034	-0.376249	42.5029	-0.366436					42.5029	-0.348701
		42.5205	-0.376147	42.52	-0.366265					42.5201	-0.348697
		42.5377	-0.376094	42.5372	-0.365942					42.5372	-0.348642
		42.5549	-0.376031	42.5543	-0.365676					42.5544	-0.348554
		42.572	-0.375933	42.5714	-0.365435					42.5715	-0.348559
		42.5891	-0.375846	42.5886	-0.365117					42.5886	-0.348443
		42.6063	-0.375667	42.6057	-0.364856					42.6058	-0.348393
		42.6234	-0.375748	42.6229	-0.364691					42.6229	-0.348339
		42.6406	-0.375718	42.64	-0.364446					42.6401	-0.348235
		42.6577	-0.37571	42.6571	-0.364298					42.6572	-0.348177
		42.6748	-0.37566	42.6743	-0.364201					42.6743	-0.34814
		42.692	-0.375644	42.6914	-0.364054					42.6915	-0.348027
		42.7091	-0.375659	42.7086	-0.363967					42.7086	-0.347971
		42.7263	-0.375609	42.7257	-0.363956					42.7257	-0.347952
		42.7434	-0.375569	42.7428	-0.363861					42.7429	-0.347844
		42.7605	-0.375566	42.76	-0.363861					42.76	-0.347774
		42.7777	-0.375495	42.7771	-0.363868					42.7772	-0.347699
		42.7948	-0.375453	42.7942	-0.363802					42.7943	-0.347578
		42.812	-0.375487	42.8114	-0.36376					42.8114	-0.347478
		42.8291	-0.375402	42.8285	-0.363795					42.8286	-0.347349
		42.8462	-0.375323	42.8457	-0.36372					42.8457	-0.34727
		42.8634	-0.375328	42.8628	-0.363705					42.8629	-0.347164
		42.8805	-0.37521	42.8799	-0.363723					42.88	-0.347076
		42.8976	-0.375183	42.8971	-0.363642					42.8971	-0.347014
		42.9148	-0.375162	42.9142	-0.363603					42.9143	-0.346897
		42.9319	-0.375062	42.9314	-0.363629					42.9314	-0.3468
		42.9491	-0.375011	42.9485	-0.363551					42.9485	-0.346743
		42.9662	-0.375037	42.9656	-0.363544					42.9657	-0.346583
		42.9833	-0.374967	42.9828	-0.363573					42.9828	-0.346469
		43.0005	-0.374948	42.9999	-0.363559					43	-0.346382
		43.0176	-0.374933	43.0171	-0.363565					43.0171	-0.346187
		43.0348	-0.374879	43.0342	-0.363603					43.0343	-0.346102
		43.0519	-0.374868	43.0513	-0.363582					43.0514	-0.346035
		43.069	-0.374878	43.0685	-0.363558					43.0685	-0.345872
		43.0862	-0.374785	43.0856	-0.363612					43.0857	-0.345778
		43.1033	-0.374795	43.1028	-0.363573					43.1028	-0.345753
		43.1205	-0.37485	43.1199	-0.363503					43.1199	-0.345629
		43.1376	-0.374769	43.1371	-0.363519					43.1371	-0.34557
		43.1547	-0.374701	43.1542	-0.363478					43.1542	-0.345528
		43.1719	-0.374717	43.1713	-0.363485					43.1714	-0.345444
		43.189	-0.374659	43.1885	-0.363554					43.1885	-0.345382
		43.2062	-0.37465	43.2056	-0.363543					43.2056	-0.345368
		43.2233	-0.374609	43.2227	-0.363519					43.2228	-0.345241
		43.2404	-0.374487	43.2399	-0.363551					43.2399	-0.345162
		43.2576	-0.374418	43.257	-0.363495					43.257	-0.345154
		43.2747	-0.3744	43.2741	-0.363486					43.2742	-0.345029
		43.2918	-0.374279	43.2913	-0.363527					43.2913	-0.344898
		43.309	-0.374205	43.3084	-0.363486					43.3085	-0.344866
		43.3261	-0.374195	43.3256	-0.363459					43.3256	-0.344707
		43.3433	-0.374092	43.3427	-0.363534					43.3428	-0.34461
		43.3604	-0.374022	43.3599	-0.363468					43.3599	-0.344535
		43.3775	-0.37399	43.377	-0.363469					43.377	-0.34439
		43.3947	-0.373836	43.3941	-0.363492					43.3942	-0.344278
		43.4118	-0.373741	43.4113	-0.363426					43.4113	-0.34418
		43.429	-0.373679	43.4284	-0.363424					43.4284	-0.343975
		43.4461	-0.373475	43.4455	-0.363441					43.4456	-0.343826
		43.4632	-0.373373	43.4627	-0.36332					43.4627	-0.343724
		43.4804	-0.37333	43.4798	-0.363312					43.4799	-0.343536
		43.4975	-0.373157	43.497	-0.363344					43.497	-0.34329
		43.5147	-0.373093	43.5141	-0.363281					43.5141	-0.343119
		43.5318	-0.373042	43.5312	-0.363235					43.5313	-0.342894
		43.5489	-0.37288	43.5484	-0.363239					43.5484	-0.34267
		43.5661	-0.372742	43.5655	-0.363143					43.5656	-0.342477
		43.5832	-0.372596	43.5827	-0.363072					43.5827	-0.342188
		43.6003	-0.372383	43.5998	-0.363031					43.5998	-0.341924
		43.6175	-0.372185	43.6169	-0.362889					43.617	-0.341745
		43.6346	-0.372032	43.6341	-0.362801					43.6341	-0.341501
		43.6518	-0.371823	43.6512	-0.362839					43.6512	-0.341305
		43.6689	-0.371662	43.6683	-0.362755					43.6684	-0.34119
		43.686	-0.371525	43.6855	-0.362658					43.6855	-0.340984
		43.7032	-0.371371	43.7026	-0.362632					43.7027	-0.340852
		43.7203	-0.371247	43.7198	-0.362521					43.7198	-0.340773
		43.7375	-0.371173	43.7369	-0.362413					43.7369	-0.340605
		43.7546	-0.371005	43.754	-0.362423					43.7541	-0.340522
		43.7717	-0.370898	43.7712	-0.362293					43.7712	-0.340466
		43.7889	-0.370826	43.7883	-0.362204					43.7884	-0.340345
		43.806	-0.370666	43.8055	-0.362202					43.8055	-0.340283
		43.8231	-0.370565	43.8226	-0.362078					43.8226	-0.340232
		43.8403	-0.370439	43.8397	-0.361991					43.8398	-0.340173
		43.8574	-0.370245	43.8569	-0.361953					43.8569	-0.34012
		43.8746	-0.370101	43.874	-0.361762					43.874	-0.340065
		43.8917	-0.370043	43.8912	-0.361697					43.8912	-0.340049
		43.9089	-0.369912	43.9083	-0.36165					43.9083	-0.340026
		43.926	-0.369805	43.9254	-0.361483					43.9255	-0.339979
		43.9431	-0.369749	43.9426	-0.361421					43.9426	-0.339983
		43.9603	-0.369661	43.9597	-0.361379					43.9597	-0.339917
		43.9774	-0.369598	43.9768	-0.361239					43.9769	-0.339872
		43.9945	-0.369613	43.994	-0.361181					43.994	-0.339875
		44.0117	-0.369491	44.0111	-0.361124					44.0112	-0.33975
		44.0288	-0.369473	44.0283	-0.361019					44.0283	-0.339697
		44.0459	-0.369498	44.0454	-0.36094					44.0454	-0.33971
		44.0631	-0.369414	44.0625	-0.36089					44.0626	-0.339616
		44.0802	-0.369339	44.0797	-0.360833					44.0797	-0.339532
		44.0974	-0.369361	44.0968	-0.360831					44.0969	-0.339533
		44.1145	-0.369275	44.114	-0.360841					44.114	-0.339406
		44.1317	-0.369205	44.1311	-0.360746					44.1311	-0.33937
		44.1488	-0.36918	44.1482	-0.360654					44.1483	-0.339326
		44.1659	-0.369048	44.1654	-0.360606					44.1654	-0.339227
		44.1831	-0.368938	44.1825	-0.360455					44.1825	-0.339174
		44.2002	-0.36885	44.1996	-0.360345					44.1997	-0.339147
		44.2173	-0.368686	44.2168	-0.360324					44.2168	-0.33905
		44.2345	-0.368549	44.2339	-0.360237					44.234	-0.339003
		44.2516	-0.368519	44.2511	-0.360166					44.2511	-0.338978
		44.2688	-0.368395	44.2682	-0.360194					44.2682	-0.338892
		44.2859	-0.368351	44.2854	-0.36011					44.2854	-0.338875
		44.303	-0.368333	44.3025	-0.360109					44.3025	-0.338884
		44.3202	-0.368224	44.3196	-0.360155					44.3197	-0.338788
		44.3373	-0.368136	44.3368	-0.360077					44.3368	-0.338735
		44.3545	-0.368103	44.3539	-0.36001					44.3539	-0.338753
		44.3716	-0.368002	44.371	-0.36002					44.3711	-0.338638
		44.3887	-0.367947	44.3882	-0.359933					44.3882	-0.338591
		44.4059	-0.367944	44.4053	-0.359908					44.4053	-0.338622
		44.423	-0.367838	44.4225	-0.359921					44.4225	-0.338534
		44.4401	-0.367723	44.4396	-0.359804					44.4396	-0.338465
		44.4573	-0.367668	44.4567	-0.359746					44.4568	-0.338468
		44.4744	-0.367511	44.4739	-0.359759					44.4739	-0.33835
		44.4916	-0.367396	44.491	-0.359602					44.491	-0.338254
		44.5087	-0.367388	44.5082	-0.359529					44.5082	-0.338201
		44.5258	-0.367286	44.5253	-0.359463					44.5253	-0.338003
		44.543	-0.367272	44.5424	-0.359335					44.5425	-0.337925
		44.5601	-0.367283	44.5596	-0.35927					44.5596	-0.337881
		44.5773	-0.367221	44.5767	-0.359253					44.5767	-0.33774
		44.5944	-0.367181	44.5939	-0.359103					44.5939	-0.337646
		44.6115	-0.367221	44.611	-0.359017					44.611	-0.337641
		44.6287	-0.367155	44.6281	-0.358978					44.6281	-0.337497
		44.6458	-0.367159	44.6453	-0.358814					44.6453	-0.337418
		44.663	-0.367125	44.6624	-0.358691					44.6624	-0.337377
		44.6801	-0.366982	44.6795	-0.358619					44.6796	-0.337251
		44.6972	-0.366909	44.6967	-0.358462					44.6967	-0.337195
		44.7144	-0.366905	44.7138	-0.35836					44.7139	-0.337171
		44.7315	-0.366817	44.731	-0.35832					44.731	-0.337111
		44.7486	-0.366808	44.7481	-0.358178					44.7481	-0.337076
		44.7658	-0.366845	44.7652	-0.358125					44.7653	-0.337121
		44.7829	-0.366717	44.7824	-0.358089					44.7824	-0.337027
		44.8001	-0.366615	44.7995	-0.357932					44.7995	-0.336983
		44.8172	-0.36656	44.8166	-0.357819					44.8167	-0.336986
		44.8343	-0.366399	44.8338	-0.35777					44.8338	-0.336915
		44.8515	-0.366308	44.8509	-0.357557					44.8509	-0.336817
		44.8686	-0.366244	44.8681	-0.357444					44.8681	-0.336729
		44.8858	-0.366082	44.8852	-0.357345					44.8852	-0.336606
		44.9029	-0.366038	44.9023	-0.357196					44.9024	-0.336519
		44.92	-0.366052	44.9195	-0.357111					44.9195	-0.336458
		44.9372	-0.365946	44.9366	-0.357097					44.9367	-0.336424
		44.9543	-0.365959	44.9538	-0.356995					44.9538	-0.336323
		44.9714	-0.365931	44.9709	-0.35686					44.9709	-0.336262
		44.9886	-0.365891	44.988	-0.356751					44.9881	-0.336247
		45.0057	-0.365936	45.0052	-0.356579					45.0052	-0.336118
		45.0229	-0.366005	45.0223	-0.356507					45.0223	-0.336039
		45.04	-0.365987	45.0395	-0.356476					45.0395	-0.336057
		45.0572	-0.366034	45.0566	-0.356368					45.0566	-0.335915
		45.0743	-0.366117	45.0737	-0.356309					45.0738	-0.33582
		45.0914	-0.366089	45.0909	-0.356305					45.0909	-0.33579
		45.1086	-0.366071	45.108	-0.356229					45.108	-0.335661
		45.1257	-0.366066	45.1251	-0.356195					45.1252	-0.335626
		45.1429	-0.365957	45.1423	-0.356173					45.1423	-0.335613
		45.16	-0.365896	45.1594	-0.356076					45.1595	-0.335438
		45.1771	-0.365888	45.1766	-0.356048					45.1766	-0.335317
		45.1943	-0.365768	45.1937	-0.356037					45.1937	-0.335265
		45.2114	-0.365722	45.2109	-0.355973					45.2109	-0.335106
		45.2285	-0.365633	45.228	-0.355918					45.228	-0.335006
		45.2457	-0.365429	45.2451	-0.355921					45.2452	-0.334964
		45.2628	-0.365282	45.2623	-0.355807					45.2623	-0.33483
		45.2799	-0.36513	45.2794	-0.355722					45.2794	-0.334741
		45.2971	-0.36497	45.2965	-0.355725					45.2966	-0.334721
		45.3142	-0.364911	45.3137	-0.355624					45.3137	-0.334555
		45.3314	-0.364869	45.3308	-0.355558					45.3308	-0.3345
		45.3485	-0.364804	45.348	-0.355527					45.348	-0.334488
		45.3657	-0.364789	45.3651	-0.355411					45.3651	-0.334374
		45.3828	-0.364778	45.3822	-0.355383					45.3823	-0.334355
		45.3999	-0.36469	45.3994	-0.355342					45.3994	-0.334351
		45.4171	-0.364643	45.4165	-0.355296					45.4166	-0.334252
		45.4342	-0.364592	45.4337	-0.355266					45.4337	-0.334217
		45.4513	-0.364507	45.4508	-0.35526					45.4508	-0.334207
		45.4685	-0.364416	45.4679	-0.355149					45.468	-0.33412
		45.4856	-0.364368	45.4851	-0.355088					45.4851	-0.334038
		45.5028	-0.364238	45.5022	-0.355024					45.5022	-0.334023
		45.5199	-0.364175	45.5194	-0.354955					45.5194	-0.333917
		45.5371	-0.364091	45.5365	-0.354814					45.5365	-0.333844
		45.5542	-0.364058	45.5536	-0.354743					45.5536	-0.333822
		45.5713	-0.363979	45.5708	-0.354721					45.5708	-0.333711
		45.5885	-0.363898	45.5879	-0.354663					45.5879	-0.333683
		45.6056	-0.363869	45.605	-0.35458					45.6051	-0.333656
		45.6227	-0.363813	45.6222	-0.354522					45.6222	-0.333529
		45.6399	-0.363762	45.6393	-0.354375					45.6393	-0.333514
		45.657	-0.363732	45.6565	-0.354265					45.6565	-0.333517
		45.6741	-0.363657	45.6736	-0.354249					45.6736	-0.333466
		45.6913	-0.363593	45.6907	-0.354054					45.6908	-0.333426
		45.7084	-0.363622	45.7079	-0.353999					45.7079	-0.333389
		45.7256	-0.363516	45.725	-0.353966					45.725	-0.333242
		45.7427	-0.363512	45.7422	-0.353873					45.7422	-0.333206
		45.7598	-0.363586	45.7593	-0.353858					45.7593	-0.333199
		45.777	-0.36352	45.7764	-0.353846					45.7765	-0.333112
		45.7941	-0.363516	45.7936	-0.35373					45.7936	-0.33302
		45.8113	-0.36357	45.8107	-0.353723					45.8107	-0.333049
		45.8284	-0.363561	45.8278	-0.353735					45.8279	-0.332941
		45.8455	-0.363573	45.845	-0.353652					45.845	-0.332913
		45.8627	-0.363637	45.8621	-0.353637					45.8621	-0.332893
		45.8798	-0.363608	45.8793	-0.353665					45.8793	-0.332755
		45.8969	-0.363677	45.8964	-0.353573					45.8964	-0.332711
		45.9141	-0.363789	45.9135	-0.353522					45.9136	-0.332641
		45.9312	-0.363765	45.9307	-0.35348					45.9307	-0.332543
		45.9484	-0.36372	45.9478	-0.35341					45.9479	-0.33249
		45.9655	-0.363797	45.965	-0.353392					45.965	-0.332444
		45.9827	-0.363766	45.9821	-0.353451					45.9821	-0.332417
		45.9998	-0.363751	45.9992	-0.353368					45.9993	-0.332406
		46.0169	-0.363732	46.0164	-0.353297					46.0164	-0.332336
		46.0341	-0.363579	46.0335	-0.3533					46.0335	-0.332338
		46.0512	-0.363467	46.0506	-0.353168					46.0507	-0.332255
		46.0684	-0.36336	46.0678	-0.353083					46.0678	-0.332152
		46.0855	-0.363078	46.0849	-0.353056					46.085	-0.332111
		46.1026	-0.362837	46.1021	-0.352943					46.1021	-0.331986
		46.1198	-0.362682	46.1192	-0.352842					46.1192	-0.331904
		46.1369	-0.362375	46.1364	-0.352812					46.1364	-0.331865
		46.154	-0.362123	46.1535	-0.352621					46.1535	-0.331734
		46.1712	-0.361876	46.1706	-0.352496					46.1707	-0.331641
		46.1883	-0.361547	46.1878	-0.352444					46.1878	-0.331599
		46.2055	-0.361294	46.2049	-0.352328					46.2049	-0.33148
		46.2226	-0.36118	46.2221	-0.352215					46.2221	-0.331404
		46.2397	-0.361064	46.2392	-0.352202					46.2392	-0.331422
		46.2569	-0.361053	46.2563	-0.352094					46.2563	-0.331302
		46.274	-0.361118	46.2735	-0.352085					46.2735	-0.331226
		46.2912	-0.361072	46.2906	-0.352094					46.2906	-0.331196
		46.3083	-0.361049	46.3077	-0.352033					46.3078	-0.331055
		46.3254	-0.361104	46.3249	-0.351976					46.3249	-0.330967
		46.3426	-0.361017	46.342	-0.351979					46.342	-0.330928
		46.3597	-0.360936	46.3592	-0.351859					46.3592	-0.330795
		46.3768	-0.360918	46.3763	-0.351815					46.3763	-0.330764
		46.394	-0.360753	46.3934	-0.351787					46.3935	-0.330716
		46.4111	-0.360683	46.4106	-0.351677					46.4106	-0.330599
		46.4283	-0.360672	46.4277	-0.35161					46.4277	-0.330535
		46.4454	-0.360544	46.4449	-0.35158					46.4449	-0.330519
		46.4625	-0.360508	46.462	-0.351421					46.462	-0.330435
		46.4797	-0.360496	46.4791	-0.351299					46.4791	-0.330376
		46.4968	-0.360357	46.4963	-0.351233					46.4963	-0.330312
		46.514	-0.36032	46.5134	-0.351125					46.5134	-0.330229
		46.5311	-0.360304	46.5305	-0.351017					46.5306	-0.330138
		46.5482	-0.36027	46.5477	-0.350989					46.5477	-0.330102
		46.5654	-0.360196	46.5648	-0.350854					46.5648	-0.329972
		46.5825	-0.360166	46.582	-0.350774					46.582	-0.329863
		46.5996	-0.360061	46.5991	-0.350749					46.5991	-0.329818
		46.6168	-0.360006	46.6162	-0.350631					46.6163	-0.329711
		46.6339	-0.360009	46.6334	-0.350495					46.6334	-0.329575
		46.6511	-0.359886	46.6505	-0.350444					46.6505	-0.329535
		46.6682	-0.359812	46.6677	-0.350298					46.6677	-0.329387
		46.6853	-0.359822	46.6848	-0.350167					46.6848	-0.329304
		46.7025	-0.359677	46.7019	-0.350075					46.7019	-0.329262
		46.7196	-0.359629	46.7191	-0.349918					46.7191	-0.329143
		46.7368	-0.359672	46.7362	-0.349785					46.7362	-0.329037
		46.7539	-0.359632	46.7533	-0.349726					46.7534	-0.329003
		46.771	-0.359797	46.7705	-0.349579					46.7705	-0.328878
		46.7882	-0.360005	46.7876	-0.349484					46.7876	-0.328822
		46.8053	-0.360083	46.8048	-0.349485					46.8048	-0.328837
		46.8225	-0.360105	46.8219	-0.349354					46.8219	-0.328714
		46.8396	-0.360122	46.8391	-0.3493					46.8391	-0.328644
		46.8567	-0.360006	46.8562	-0.349257					46.8562	-0.328647
		46.8739	-0.359948	46.8733	-0.349114					46.8733	-0.328501
		46.891	-0.360054	46.8905	-0.348955					46.8905	-0.328393
		46.9081	-0.360117	46.9076	-0.348851					46.9076	-0.328283
		46.9253	-0.360131	46.9247	-0.348615					46.9248	-0.328069
		46.9424	-0.360178	46.9419	-0.348495					46.9419	-0.32792
		46.9596	-0.360128	46.959	-0.348408					46.959	-0.327756
		46.9767	-0.360087	46.9761	-0.34824					46.9762	-0.32757
		46.9938	-0.36009	46.9933	-0.348135					46.9933	-0.327424
		47.011	-0.359981	47.0104	-0.348058					47.0104	-0.327268
		47.0281	-0.359889	47.0276	-0.34789					47.0276	-0.327119
		47.0453	-0.359873	47.0447	-0.347789					47.0447	-0.326961
		47.0624	-0.359732	47.0618	-0.347715					47.0619	-0.326829
		47.0795	-0.359592	47.079	-0.3476					47.079	-0.326698
		47.0967	-0.359533	47.0961	-0.347516					47.0962	-0.326509
		47.1138	-0.359439	47.1133	-0.347417					47.1133	-0.326379
		47.131	-0.359355	47.1304	-0.347247					47.1304	-0.326288
		47.1481	-0.359317	47.1475	-0.347142					47.1476	-0.326122
		47.1652	-0.359165	47.1647	-0.347068					47.1647	-0.325995
		47.1824	-0.359044	47.1818	-0.346876					47.1818	-0.325944
		47.1995	-0.35898	47.199	-0.346694					47.199	-0.325813
		47.2167	-0.358861	47.2161	-0.346569					47.2161	-0.325731
		47.2338	-0.358678	47.2332	-0.34633					47.2332	-0.325696
		47.2509	-0.35857	47.2504	-0.346194					47.2504	-0.325599
		47.2681	-0.358378	47.2675	-0.346108					47.2675	-0.325502
		47.2852	-0.358176	47.2846	-0.345946					47.2847	-0.32545
		47.3023	-0.357992	47.3018	-0.345736					47.3018	-0.325296
		47.3195	-0.357704	47.3189	-0.345628					47.3189	-0.325208
		47.3366	-0.357455	47.3361	-0.345393					47.3361	-0.325183
		47.3538	-0.357284	47.3532	-0.345243					47.3532	-0.325062
		47.3709	-0.357066	47.3704	-0.345147					47.3704	-0.324952
		47.388	-0.356946	47.3875	-0.344962					47.3875	-0.324889
		47.4052	-0.356783	47.4046	-0.344809					47.4046	-0.324771
		47.4223	-0.356547	47.4218	-0.344705					47.4218	-0.324721
		47.4395	-0.356353	47.4389	-0.344406					47.4389	-0.324667
		47.4566	-0.356201	47.456	-0.344192					47.4561	-0.324495
		47.4737	-0.355925	47.4732	-0.344043					47.4732	-0.324361
		47.4909	-0.355713	47.4903	-0.343781					47.4903	-0.324268
		47.508	-0.355546	47.5075	-0.34351					47.5075	-0.324076
		47.5251	-0.355302	47.5246	-0.343347					47.5246	-0.323944
		47.5423	-0.355152	47.5417	-0.343087					47.5418	-0.323833
		47.5594	-0.355033	47.5589	-0.342885					47.5589	-0.323641
		47.5766	-0.354768	47.576	-0.342769					47.576	-0.323523
		47.5937	-0.354578	47.5932	-0.342623					47.5932	-0.323465
		47.6108	-0.35447	47.6103	-0.342496					47.6103	-0.323307
		47.628	-0.354241	47.6274	-0.342441					47.6275	-0.323195
		47.6451	-0.354025	47.6446	-0.342269					47.6446	-0.323196
		47.6623	-0.353822	47.6617	-0.342204					47.6617	-0.323133
		47.6794	-0.353608	47.6788	-0.342168					47.6789	-0.323145
		47.6965	-0.353418	47.696	-0.342103					47.696	-0.323201
		47.7137	-0.35325	47.7131	-0.341989					47.7131	-0.323236
		47.7308	-0.352935	47.7303	-0.341936					47.7303	-0.323239
		47.748	-0.352696	47.7474	-0.341728					47.7474	-0.323302
		47.7651	-0.352537	47.7645	-0.34166					47.7645	-0.323281
		47.7822	-0.352304	47.7817	-0.341587					47.7817	-0.323278
		47.7994	-0.352088	47.7989	-0.341442					47.7988	-0.323294
		47.8165	-0.351962	47.816	-0.341325					47.816	-0.323217
		47.8336	-0.35177	47.8331	-0.34128					47.8331	-0.323111
		47.8508	-0.35166	47.8503	-0.341103					47.8503	-0.323145
		47.8679	-0.351574	47.8674	-0.341049					47.8674	-0.322991
		47.8851	-0.351356	47.8846	-0.340958					47.8845	-0.322836
		47.9022	-0.351236	47.9017	-0.340837					47.9017	-0.322701
		47.9193	-0.351182	47.9188	-0.340702					47.9188	-0.3225
		47.9365	-0.351042	47.936	-0.340651					47.9359	-0.322345
		47.9536	-0.350954	47.9531	-0.340506					47.9531	-0.32216
		47.9708	-0.350856	47.9703	-0.340429					47.9702	-0.321931
		47.9879	-0.35069	47.9874	-0.340399					47.9874	-0.321755
		48.005	-0.350562	48.0045	-0.340235					48.0045	-0.321564
		48.0222	-0.350523	48.0217	-0.340181					48.0216	-0.321429
		48.0393	-0.350342	48.0388	-0.340105					48.0388	-0.32122
		48.0565	-0.350218	48.056	-0.339994					48.0559	-0.32097
		48.0736	-0.350168	48.0731	-0.33988					48.0731	-0.32081
		48.0907	-0.35002	48.0902	-0.339857					48.0902	-0.320536
		48.1079	-0.349907	48.1074	-0.339777					48.1073	-0.320247
		48.125	-0.349868	48.1245	-0.339777					48.1245	-0.319972
		48.1421	-0.349654	48.1416	-0.339843					48.1416	-0.319573
		48.1593	-0.349468	48.1588	-0.339845					48.1587	-0.319198
		48.1764	-0.349385	48.1759	-0.339885					48.1759	-0.318881
		48.1936	-0.349124	48.1931	-0.340004					48.193	-0.318438
		48.2107	-0.348992	48.2102	-0.339963					48.2102	-0.318082
		48.2278	-0.348935	48.2273	-0.339921					48.2273	-0.317809
		48.245	-0.34878	48.2445	-0.339901					48.2444	-0.317477
		48.2621	-0.348645	48.2616	-0.33974					48.2616	-0.31723
		48.2793	-0.348561	48.2788	-0.339611					48.2787	-0.316989
		48.2964	-0.348348	48.2959	-0.339452					48.2959	-0.316682
		48.3135	-0.348179	48.313	-0.339208					48.313	-0.316441
		48.3307	-0.348019	48.3302	-0.339028					48.3301	-0.316258
		48.3478	-0.347737	48.3473	-0.338845					48.3473	-0.316017
		48.365	-0.347564	48.3645	-0.338571					48.3644	-0.315793
		48.3821	-0.347477	48.3816	-0.338332					48.3816	-0.315619
		48.3992	-0.347209	48.3987	-0.338151					48.3987	-0.315404
		48.4164	-0.347019	48.4159	-0.337861					48.4158	-0.315216
		48.4335	-0.346928	48.433	-0.337664					48.433	-0.315115
		48.4507	-0.346759	48.4502	-0.337501					48.4501	-0.314918
		48.4678	-0.346598	48.4673	-0.337257					48.4673	-0.314754
		48.4849	-0.346452	48.4844	-0.337091					48.4844	-0.314653
		48.5021	-0.346312	48.5016	-0.336947					48.5015	-0.314488
		48.5192	-0.346235	48.5187	-0.336703					48.5187	-0.314382
		48.5363	-0.346118	48.5358	-0.336568					48.5358	-0.314319
		48.5535	-0.345927	48.553	-0.336409					48.5529	-0.314128
		48.5706	-0.345799	48.5701	-0.336176					48.5701	-0.314019
		48.5878	-0.345785	48.5873	-0.335996					48.5872	-0.313951
		48.6049	-0.345653	48.6044	-0.335801					48.6044	-0.313807
		48.622	-0.345569	48.6215	-0.335537					48.6215	-0.313698
		48.6392	-0.345507	48.6387	-0.335326					48.6386	-0.313662
		48.6563	-0.345378	48.6558	-0.335171					48.6558	-0.313571
		48.6735	-0.345254	48.673	-0.334913					48.6729	-0.313521
		48.6906	-0.34517	48.6901	-0.33468					48.6901	-0.313515
		48.7077	-0.344936	48.7072	-0.334475					48.7072	-0.313393
		48.7249	-0.344731	48.7244	-0.334179					48.7243	-0.313302
		48.742	-0.344636	48.7415	-0.333913					48.7415	-0.313267
		48.7591	-0.34446	48.7587	-0.333711					48.7586	-0.313109
		48.7763	-0.344178	48.7758	-0.333389					48.7758	-0.313004
		48.7934	-0.343995	48.7929	-0.333125					48.7929	-0.312936
		48.8106	-0.343769	48.8101	-0.332887					48.81	-0.312775
		48.8277	-0.343545	48.8272	-0.33253					48.8272	-0.312649
		48.8449	-0.343449	48.8443	-0.332215					48.8443	-0.312586
		48.862	-0.343229	48.8615	-0.331876					48.8614	-0.312378
		48.8791	-0.343061	48.8786	-0.331407					48.8786	-0.31219
		48.8963	-0.342981	48.8958	-0.330948					48.8957	-0.312017
		48.9134	-0.342834	48.9129	-0.330576					48.9129	-0.311774
		48.9305	-0.342728	48.93	-0.330122					48.93	-0.311571
		48.9477	-0.342727	48.9472	-0.329734					48.9471	-0.3114
		48.9648	-0.342621	48.9643	-0.329402					48.9643	-0.311117
		48.982	-0.342574	48.9815	-0.329016					48.9814	-0.310897
		48.9991	-0.342523	48.9986	-0.328727					48.9986	-0.310694
		49.0162	-0.342424	49.0157	-0.328497					49.0157	-0.310486
		49.0334	-0.34234	49.0329	-0.3282					49.0328	-0.310272
		49.0505	-0.342223	49.05	-0.328					49.05	-0.310046
		49.0677	-0.341957	49.0671	-0.327865					49.0671	-0.30982
		49.0848	-0.341715	49.0843	-0.32762					49.0842	-0.309603
		49.1019	-0.341612	49.1014	-0.327433					49.1014	-0.309427
		49.1191	-0.341414	49.1186	-0.327306					49.1185	-0.309244
		49.1362	-0.341253	49.1357	-0.327113					49.1357	-0.308971
		49.1534	-0.341092	49.1529	-0.326931					49.1528	-0.308748
		49.1705	-0.340896	49.17	-0.326802					49.1699	-0.30855
		49.1876	-0.340759	49.1871	-0.32659					49.1871	-0.308266
		49.2048	-0.340652	49.2043	-0.32644					49.2042	-0.308031
		49.2219	-0.340455	49.2214	-0.32628					49.2214	-0.307798
		49.239	-0.340258	49.2385	-0.326108					49.2385	-0.307515
		49.2562	-0.340206	49.2557	-0.326009					49.2556	-0.307326
		49.2733	-0.340007	49.2728	-0.325919					49.2728	-0.307133
		49.2905	-0.339853	49.29	-0.325847					49.2899	-0.306858
		49.3076	-0.339719	49.3071	-0.325767					49.307	-0.306626
		49.3247	-0.339485	49.3242	-0.325712					49.3242	-0.306431
		49.3419	-0.339294	49.3414	-0.325702					49.3413	-0.306142
		49.359	-0.339162	49.3585	-0.325593					49.3585	-0.305864
		49.3762	-0.338918	49.3757	-0.325509					49.3756	-0.305639
		49.3933	-0.338761	49.3928	-0.325542					49.3927	-0.305342
		49.4104	-0.338662	49.4099	-0.325421					49.4099	-0.30508
		49.4276	-0.338479	49.4271	-0.325333					49.427	-0.304858
		49.4447	-0.338315	49.4442	-0.325277					49.4442	-0.304554
		49.4618	-0.338219	49.4614	-0.325146					49.4613	-0.304337
		49.479	-0.337985	49.4785	-0.324984					49.4784	-0.304144
		49.4961	-0.337881	49.4956	-0.324885					49.4956	-0.303871
		49.5133	-0.337844	49.5128	-0.324674					49.5127	-0.30365
		49.5304	-0.337651	49.5299	-0.324554					49.5299	-0.303498
		49.5475	-0.337465	49.547	-0.324415					49.547	-0.303253
		49.5647	-0.337292	49.5642	-0.324232					49.5641	-0.303102
		49.5818	-0.337025	49.5813	-0.324045					49.5813	-0.302956
		49.599	-0.336871	49.5985	-0.32391					49.5984	-0.302734
		49.6161	-0.336729	49.6156	-0.323714					49.6155	-0.302558
		49.6332	-0.336499	49.6327	-0.32357					49.6327	-0.302412
		49.6504	-0.336333	49.6499	-0.323421					49.6498	-0.302208
		49.6675	-0.336204	49.667	-0.323232					49.667	-0.302029
		49.6847	-0.335952	49.6842	-0.323051					49.6841	-0.301893
		49.7018	-0.335755	49.7013	-0.322946					49.7013	-0.301705
		49.7189	-0.33567	49.7184	-0.322804					49.7184	-0.301561
		49.7361	-0.335447	49.7356	-0.32266					49.7355	-0.301441
		49.7532	-0.335261	49.7527	-0.322543					49.7527	-0.301238
		49.7704	-0.335102	49.7698	-0.322369					49.7698	-0.301059
		49.7875	-0.33488	49.787	-0.322253					49.7869	-0.300939
		49.8046	-0.334693	49.8041	-0.32216					49.8041	-0.300736
		49.8218	-0.334656	49.8213	-0.322005					49.8212	-0.300547
		49.8389	-0.334646	49.8384	-0.321864					49.8384	-0.300418
		49.856	-0.334657	49.8555	-0.321771					49.8555	-0.300203
		49.8732	-0.334707	49.8727	-0.321658					49.8726	-0.300052
		49.8903	-0.334636	49.8898	-0.321578					49.8898	-0.299912
		49.9075	-0.33461	49.907	-0.321506					49.9069	-0.299712
		49.9246	-0.334657	49.9241	-0.321391					49.9241	-0.299529
		49.9417	-0.334609	49.9412	-0.321321					49.9412	-0.299389
		49.9589	-0.334576	49.9584	-0.321279					49.9583	-0.299183
		49.976	-0.334567	49.9755	-0.32113					49.9755	-0.29902
		49.9931	-0.33447	49.9926	-0.32102					49.9926	-0.298864
		50.0103	-0.334375	50.0098	-0.32099					50.0097	-0.298625
		50.0274	-0.33429	50.0269	-0.320839					50.0269	-0.298423
		50.0446	-0.33417	50.0441	-0.320741					50.044	-0.298279
		50.0617	-0.334063	50.0612	-0.320698					50.0612	-0.298029
		50.0789	-0.33404	50.0783	-0.320525					50.0783	-0.297841
		50.096	-0.333924	50.0955	-0.320381					50.0954	-0.297653
		50.1131	-0.33389	50.1126	-0.320275					50.1126	-0.297489
		50.1303	-0.333824	50.1298	-0.32003					50.1297	-0.297304
		50.1474	-0.333804	50.1469	-0.319849					50.1469	-0.297136
		50.1645	-0.333714	50.164	-0.319683					50.164	-0.296961
		50.1817	-0.333661	50.1812	-0.319439					50.1811	-0.296773
		50.1988	-0.333606	50.1983	-0.319228					50.1983	-0.296591
		50.2159	-0.333544	50.2154	-0.319095					50.2154	-0.296412
		50.2331	-0.333439	50.2326	-0.318837					50.2326	-0.29618
		50.2502	-0.333474	50.2497	-0.318662					50.2497	-0.295979
		50.2674	-0.333483	50.2669	-0.318534					50.2668	-0.295809
		50.2845	-0.333523	50.284	-0.31835					50.284	-0.295553
		50.3017	-0.333548	50.3011	-0.318175					50.3011	-0.295362
		50.3188	-0.333551	50.3183	-0.318086					50.3182	-0.2952
		50.3359	-0.333547	50.3354	-0.317925					50.3354	-0.294988
		50.3531	-0.33352	50.3526	-0.317867					50.3525	-0.294831
		50.3702	-0.333361	50.3697	-0.317874					50.3697	-0.294673
		50.3873	-0.333277	50.3868	-0.317771					50.3868	-0.294462
		50.4045	-0.33322	50.404	-0.317665					50.4039	-0.294277
		50.4216	-0.333093	50.4211	-0.317645					50.4211	-0.294156
		50.4388	-0.332956	50.4383	-0.317554					50.4382	-0.293933
		50.4559	-0.332907	50.4554	-0.317494					50.4554	-0.293766
		50.473	-0.332784	50.4725	-0.317486					50.4725	-0.293609
		50.4902	-0.33268	50.4897	-0.317363					50.4896	-0.293419
		50.5073	-0.332591	50.5068	-0.317283					50.5068	-0.293267
		50.5245	-0.33246	50.5239	-0.31732					50.5239	-0.293137
		50.5416	-0.332389	50.5411	-0.317201					50.541	-0.292955
		50.5587	-0.33234	50.5582	-0.317077					50.5582	-0.292823
		50.5759	-0.332155	50.5754	-0.31706					50.5753	-0.292692
		50.593	-0.332045	50.5925	-0.316958					50.5925	-0.292496
		50.6101	-0.331957	50.6096	-0.316918					50.6096	-0.292339
		50.6273	-0.331856	50.6268	-0.316898					50.6267	-0.292272
		50.6444	-0.33182	50.6439	-0.316776					50.6439	-0.292117
		50.6616	-0.331849	50.6611	-0.316742					50.661	-0.291994
		50.6787	-0.331785	50.6782	-0.316733					50.6782	-0.291902
		50.6958	-0.331719	50.6953	-0.316718					50.6953	-0.291798
		50.713	-0.331697	50.7125	-0.316693					50.7124	-0.291754
		50.7301	-0.331472	50.7296	-0.316721					50.7296	-0.291706
		50.7473	-0.331239	50.7467	-0.316625					50.7467	-0.291585
		50.7644	-0.331135	50.7639	-0.316597					50.7638	-0.29154
		50.7815	-0.330906	50.781	-0.316574					50.781	-0.291525
		50.7987	-0.330732	50.7982	-0.31649					50.7981	-0.291457
		50.8158	-0.330632	50.8153	-0.316424					50.8153	-0.291428
		50.833	-0.330393	50.8325	-0.316419					50.8324	-0.29146
		50.8501	-0.330262	50.8496	-0.316329					50.8496	-0.291432
		50.8672	-0.330211	50.8667	-0.316283					50.8667	-0.29138
		50.8844	-0.330062	50.8839	-0.316268					50.8838	-0.291382
		50.9015	-0.330011	50.901	-0.316166					50.901	-0.2913
		50.9186	-0.329996	50.9181	-0.316137					50.9181	-0.291212
		50.9358	-0.329985	50.9353	-0.316129					50.9352	-0.291218
		50.9529	-0.329923	50.9524	-0.316033					50.9524	-0.2911
		50.9701	-0.329947	50.9696	-0.31602					50.9695	-0.291041
		50.9872	-0.329839	50.9867	-0.315975					50.9866	-0.291031
		51.0043	-0.329802	51.0038	-0.315836					51.0038	-0.290949
		51.0215	-0.329826	51.021	-0.315718					51.0209	-0.290916
		51.0386	-0.329769	51.0381	-0.315665					51.0381	-0.290913
		51.0558	-0.329716	51.0553	-0.315541					51.0552	-0.290828
		51.0729	-0.329755	51.0724	-0.315503					51.0724	-0.290828
		51.09	-0.329742	51.0895	-0.315435					51.0895	-0.290822
		51.1072	-0.329773	51.1067	-0.315354					51.1066	-0.290832
		51.1243	-0.329764	51.1238	-0.315339					51.1238	-0.290835
		51.1415	-0.329667	51.1409	-0.315394					51.1409	-0.290811
		51.1586	-0.329671	51.1581	-0.31535					51.158	-0.290788
		51.1757	-0.329629	51.1752	-0.315362					51.1752	-0.290782
		51.1929	-0.329528	51.1924	-0.315388					51.1923	-0.290773
		51.21	-0.329429	51.2095	-0.315368					51.2095	-0.290802
		51.2272	-0.329381	51.2266	-0.315424					51.2266	-0.290744
		51.2443	-0.329385	51.2438	-0.315532					51.2437	-0.290723
		51.2614	-0.329367	51.2609	-0.315555					51.2609	-0.290767
		51.2786	-0.329398	51.2781	-0.315611					51.278	-0.290724
		51.2957	-0.329363	51.2952	-0.315735					51.2952	-0.290718
		51.3128	-0.329402	51.3123	-0.315742					51.3123	-0.290774
		51.33	-0.329447	51.3295	-0.31573					51.3294	-0.290684
		51.3471	-0.329405	51.3466	-0.315754					51.3466	-0.29064
		51.3642	-0.329378	51.3638	-0.315712					51.3637	-0.290642
		51.3814	-0.329433	51.3809	-0.315707					51.3808	-0.290524
		51.3985	-0.329391	51.398	-0.315781					51.398	-0.290489
		51.4157	-0.329424	51.4152	-0.315738					51.4151	-0.290532
		51.4328	-0.329389	51.4323	-0.315761					51.4323	-0.290447
		51.4499	-0.329285	51.4494	-0.315819					51.4494	-0.290436
		51.4671	-0.329285	51.4666	-0.315865					51.4665	-0.290468
		51.4842	-0.329349	51.4837	-0.31587					51.4837	-0.290405
		51.5014	-0.329228	51.5009	-0.315924					51.5008	-0.290408
		51.5185	-0.329239	51.518	-0.31592					51.518	-0.290446
		51.5356	-0.329234	51.5352	-0.315954					51.5351	-0.290399
		51.5528	-0.329201	51.5523	-0.316016					51.5522	-0.290391
		51.5699	-0.329157	51.5694	-0.316051					51.5694	-0.290428
		51.5871	-0.329175	51.5866	-0.316042					51.5865	-0.290416
		51.6042	-0.329067	51.6037	-0.316066					51.6037	-0.290437
		51.6213	-0.328942	51.6208	-0.316016					51.6208	-0.29051
		51.6385	-0.328857	51.638	-0.316001					51.6379	-0.290516
		51.6556	-0.328712	51.6551	-0.31602					51.6551	-0.290538
		51.6728	-0.328639	51.6723	-0.315953					51.6722	-0.290622
		51.6899	-0.328636	51.6894	-0.315975					51.6893	-0.290617
		51.707	-0.328569	51.7065	-0.316071					51.7065	-0.29069
		51.7242	-0.328536	51.7237	-0.316072					51.7236	-0.290748
		51.7413	-0.328585	51.7408	-0.316158					51.7408	-0.290772
		51.7585	-0.328521	51.758	-0.316257					51.7579	-0.290842
		51.7756	-0.328503	51.7751	-0.316256					51.775	-0.290974
		51.7927	-0.328563	51.7922	-0.316296					51.7922	-0.291024
		51.8099	-0.328585	51.8094	-0.316419					51.8093	-0.291142
		51.827	-0.328572	51.8265	-0.316376					51.8265	-0.291267
		51.8441	-0.328673	51.8436	-0.316401					51.8436	-0.291315
		51.8613	-0.328646	51.8608	-0.316497					51.8607	-0.291424
		51.8784	-0.328679	51.8779	-0.316493					51.8779	-0.291555
		51.8956	-0.328758	51.8951	-0.316538					51.895	-0.291585
		51.9127	-0.328657	51.9122	-0.316717					51.9121	-0.291658
		51.9298	-0.328564	51.9293	-0.316756					51.9293	-0.291795
		51.947	-0.328481	51.9465	-0.316886					51.9464	-0.29188
		51.9641	-0.328308	51.9636	-0.317099					51.9636	-0.292034
		51.9813	-0.328158	51.9808	-0.317175					51.9807	-0.292207
		51.9984	-0.328068	51.9979	-0.317304					51.9978	-0.292319
		52.0155	-0.327835	52.015	-0.317451					52.015	-0.292434
		52.0327	-0.327652	52.0322	-0.317453					52.0321	-0.292586
		52.0498	-0.327529	52.0493	-0.317493					52.0493	-0.292654
		52.067	-0.327335	52.0665	-0.317556					52.0664	-0.292765
		52.0841	-0.32713	52.0836	-0.317515					52.0835	-0.292896
		52.1012	-0.326996	52.1007	-0.317524					52.1007	-0.292996
		52.1184	-0.326742	52.1179	-0.317632					52.1178	-0.29314
		52.1355	-0.32661	52.135	-0.317593					52.135	-0.293355
		52.1527	-0.326602	52.1521	-0.317632					52.1521	-0.293596
		52.1698	-0.32652	52.1693	-0.31771					52.1692	-0.293863
		52.1869	-0.326493	52.1864	-0.317703					52.1864	-0.294115
		52.2041	-0.326491	52.2036	-0.317752					52.2035	-0.294416
		52.2212	-0.326427	52.2207	-0.317845					52.2206	-0.294666
		52.2383	-0.326422	52.2378	-0.317792					52.2378	-0.294933
		52.2555	-0.326438	52.255	-0.317818					52.2549	-0.295164
		52.2726	-0.326416	52.2721	-0.317905					52.2721	-0.295285
		52.2897	-0.326541	52.2893	-0.317873					52.2892	-0.295436
		52.3069	-0.32668	52.3064	-0.317876					52.3063	-0.295633
		52.324	-0.326807	52.3235	-0.317921					52.3235	-0.295711
		52.3412	-0.326977	52.3407	-0.317839					52.3406	-0.295847
		52.3583	-0.327068	52.3578	-0.317855					52.3578	-0.295976
		52.3755	-0.327114	52.3749	-0.317899					52.3749	-0.296024
		52.3926	-0.327217	52.3921	-0.317849					52.392	-0.296065
		52.4097	-0.327386	52.4092	-0.317885					52.4092	-0.296124
		52.4269	-0.327493	52.4264	-0.317923					52.4263	-0.296121
		52.444	-0.327676	52.4435	-0.317891					52.4434	-0.296139
		52.4612	-0.327811	52.4606	-0.317891					52.4606	-0.29618
		52.4783	-0.327924	52.4778	-0.317922					52.4777	-0.296118
		52.4954	-0.328067	52.4949	-0.317872					52.4949	-0.296093
		52.5126	-0.328215	52.5121	-0.317856					52.512	-0.296091
		52.5297	-0.328276	52.5292	-0.317849					52.5292	-0.296048
		52.5468	-0.32836	52.5463	-0.31783					52.5463	-0.296013
		52.564	-0.328514	52.5635	-0.317861					52.5634	-0.295963
		52.5811	-0.328479	52.5806	-0.317914					52.5806	-0.29586
		52.5983	-0.328364	52.5977	-0.317882					52.5977	-0.295752
		52.6154	-0.328249	52.6149	-0.317876					52.6148	-0.295667
		52.6325	-0.328122	52.632	-0.317914					52.632	-0.295461
		52.6497	-0.328038	52.6492	-0.317901					52.6491	-0.295308
		52.6668	-0.327948	52.6663	-0.317988					52.6662	-0.295169
		52.684	-0.327718	52.6835	-0.318124					52.6834	-0.294998
		52.7011	-0.327557	52.7006	-0.318169					52.7005	-0.29488
		52.7182	-0.327397	52.7177	-0.318281					52.7177	-0.294856
		52.7354	-0.327283	52.7349	-0.318427					52.7348	-0.294768
		52.7525	-0.327247	52.752	-0.318432					52.752	-0.294745
		52.7696	-0.327271	52.7691	-0.318476					52.7691	-0.294734
		52.7868	-0.327247	52.7863	-0.318514					52.7862	-0.29473
		52.8039	-0.327233	52.8034	-0.31839					52.8034	-0.29475
		52.8211	-0.32726	52.8206	-0.318326					52.8205	-0.294778
		52.8382	-0.327141	52.8377	-0.318276					52.8376	-0.294761
		52.8553	-0.327123	52.8548	-0.31817					52.8548	-0.29479
		52.8725	-0.327053	52.872	-0.318075					52.8719	-0.29486
		52.8896	-0.326935	52.8891	-0.31807					52.8891	-0.294872
		52.9068	-0.326825	52.9062	-0.31794					52.9062	-0.294903
		52.9239	-0.326749	52.9234	-0.317878					52.9233	-0.295003
		52.941	-0.326662	52.9405	-0.317846					52.9405	-0.295003
		52.9582	-0.32664	52.9577	-0.317663					52.9576	-0.295095
		52.9753	-0.326703	52.9748	-0.317553					52.9748	-0.295188
		52.9924	-0.326662	52.992	-0.317511					52.9919	-0.295206
		53.0096	-0.326629	53.0091	-0.317359					53.009	-0.295252
		53.0267	-0.326678	53.0262	-0.317289					53.0262	-0.295343
		53.0439	-0.326698	53.0434	-0.317226					53.0433	-0.295358
		53.061	-0.326745	53.0605	-0.317096					53.0605	-0.295391
		53.0782	-0.326813	53.0776	-0.31701					53.0776	-0.295436
		53.0953	-0.326786	53.0948	-0.316945					53.0947	-0.295464
		53.1124	-0.326779	53.1119	-0.316805					53.1119	-0.295488
		53.1296	-0.32681	53.1291	-0.316756					53.129	-0.295523
		53.1467	-0.326735	53.1462	-0.316717					53.1461	-0.295491
		53.1638	-0.326687	53.1633	-0.316639					53.1633	-0.295497
		53.181	-0.326599	53.1805	-0.316574					53.1804	-0.295482
		53.1981	-0.326473	53.1976	-0.316562					53.1976	-0.295488
		53.2153	-0.326394	53.2148	-0.316468					53.2147	-0.295469
		53.2324	-0.32637	53.2319	-0.316391					53.2318	-0.295472
		53.2495	-0.32627	53.249	-0.316361					53.249	-0.295503
		53.2667	-0.3262	53.2662	-0.316244					53.2661	-0.295532
		53.2838	-0.326187	53.2833	-0.316165					53.2833	-0.295561
		53.301	-0.326076	53.3004	-0.316123					53.3004	-0.295611
		53.3181	-0.326003	53.3176	-0.316012					53.3175	-0.295582
		53.3352	-0.325936	53.3347	-0.315898					53.3347	-0.295614
		53.3524	-0.325845	53.3519	-0.31585					53.3518	-0.29567
		53.3695	-0.325721	53.369	-0.315699					53.3689	-0.295661
		53.3867	-0.325587	53.3861	-0.315664					53.3861	-0.295652
		53.4038	-0.325393	53.4033	-0.315649					53.4032	-0.2957
		53.4209	-0.325199	53.4204	-0.315522					53.4204	-0.295686
		53.4381	-0.325021	53.4376	-0.315461					53.4375	-0.295657
		53.4552	-0.324877	53.4547	-0.315412					53.4546	-0.295639
		53.4723	-0.324709	53.4718	-0.315295					53.4718	-0.295575
		53.4895	-0.32463	53.489	-0.315222					53.4889	-0.29548
		53.5066	-0.324479	53.5061	-0.315194					53.5061	-0.295483
		53.5238	-0.324334	53.5232	-0.315133					53.5232	-0.295415
		53.5409	-0.324205	53.5404	-0.315103					53.5403	-0.295386
		53.558	-0.324017	53.5575	-0.315107					53.5575	-0.295392
		53.5752	-0.323809	53.5747	-0.315023					53.5746	-0.295355
		53.5923	-0.323702	53.5918	-0.314983					53.5917	-0.295311
		53.6095	-0.323481	53.609	-0.314989					53.6089	-0.295367
		53.6266	-0.323342	53.6261	-0.31489					53.626	-0.295305
		53.6437	-0.323258	53.6432	-0.314801					53.6432	-0.295288
		53.6609	-0.32304	53.6604	-0.314821					53.6603	-0.295307
		53.678	-0.322917	53.6775	-0.314697					53.6775	-0.295299
		53.6951	-0.322837	53.6947	-0.314651					53.6946	-0.29529
		53.7123	-0.322635	53.7118	-0.314636					53.7117	-0.295328
		53.7294	-0.322456	53.7289	-0.31453					53.7289	-0.295269
		53.7466	-0.32225	53.7461	-0.314484					53.746	-0.295249
		53.7637	-0.321987	53.7632	-0.314466					53.7631	-0.295231
		53.7808	-0.32176	53.7803	-0.314332					53.7803	-0.295152
		53.798	-0.321543	53.7975	-0.314263					53.7974	-0.295051
		53.8151	-0.321383	53.8146	-0.314206					53.8146	-0.295066
		53.8323	-0.321229	53.8318	-0.314056					53.8317	-0.294975
		53.8494	-0.321131	53.8489	-0.313918					53.8488	-0.294925
		53.8665	-0.320952	53.866	-0.313793					53.866	-0.294916
		53.8837	-0.320797	53.8832	-0.313593					53.8831	-0.294849
		53.9008	-0.320743	53.9003	-0.313428					53.9002	-0.294799
		53.9179	-0.3206	53.9175	-0.313326					53.9174	-0.294808
		53.9351	-0.3205	53.9346	-0.313186					53.9345	-0.29469
		53.9522	-0.320464	53.9517	-0.31306					53.9517	-0.294658
		53.9694	-0.320387	53.9689	-0.312959					53.9688	-0.294661
		53.9865	-0.320307	53.986	-0.312824					53.986	-0.294538
		54.0037	-0.320278	54.0031	-0.312725					54.0031	-0.294456
		54.0208	-0.320212	54.0203	-0.312644					54.0202	-0.294397
		54.0379	-0.320197	54.0374	-0.312576					54.0374	-0.294256
		54.0551	-0.320238	54.0546	-0.312516					54.0545	-0.294194
		54.0722	-0.320157	54.0717	-0.312494					54.0716	-0.294111
		54.0893	-0.320112	54.0888	-0.312457					54.0888	-0.29397
		54.1065	-0.320072	54.106	-0.312446					54.1059	-0.293917
		54.1236	-0.319983	54.1231	-0.312404					54.1231	-0.293905
		54.1408	-0.319928	54.1403	-0.312361					54.1402	-0.29384
		54.1579	-0.319892	54.1574	-0.312235					54.1573	-0.293829
		54.175	-0.319757	54.1745	-0.312137					54.1745	-0.293823
		54.1922	-0.319625	54.1917	-0.312154					54.1916	-0.29374
		54.2093	-0.319483	54.2088	-0.312039					54.2088	-0.293715
		54.2264	-0.319227	54.2259	-0.311924					54.2259	-0.29365
		54.2436	-0.319063	54.2431	-0.311885					54.243	-0.293591
[truncated: 3,254 more rows]
